# Supplementary material for: Phylogenetic Reassessment, Taxonomy, and Biogeography of Codinaea and Similar Fungi
Source: J Fungi (Basel). 2021 Dec 20;7(12):1097. doi: 10.3390/jof7121097 (PMC8704094; doi:10.3390/jof7121097)
Supplement: Supplementary file 1 [file jof-07-01097-s001.zip]

Archive with 10 entries (10 files):
- Supplementary Table S1.pdf
- Supplementary Table S2.xlsx
- Supplementary Table S3.xlsx
- Supplementary Table S4.pdf
- Supplementary Table S5.pdf
- Supplementary Table S6.pdf
- Suppl_Fig_S1.tif
- Suppl_Fig_S2.pdf
- Suppl_Fig_S3.jpg
- Suppl_Fig_S4.jpg
