# Supplementary material for: Phylogenetic Reassessment, Taxonomy, and Biogeography of Codinaea and Similar Fungi
Source: J Fungi (Basel). 2021 Dec 20;7(12):1097. doi: 10.3390/jof7121097 (PMC8704094; doi:10.3390/jof7121097)
Supplement: Supplementary file 1 [file jof-07-01097-s001.zip › Supplementary Table S2.xlsx]

## Sheet: Barcoding Gap
Table S2: Estimates of evolutionary divergence between ITS rDNA and tef1-α sequences of members of Codinaea, Codinaeella and Stilbochaeta.
	ITS RDNA
	Codinaea
		1	2	3	4	5	6	7	8	9	10	11	12	13	14	15	16	17	18	19	20	21	22
1	Codinaea assamica CBS 139907 T
2	Codinaea amazonensis MUCL 41171	0.0656637
3	Codinaea dwaya CBS 261.77 T	0.0422752	0.0754287
4	Codinaea fertilis MUCL 15427	0.0215713	0.0608813	0.0330396
5	Codinaea fertilis IMI 233824	0.0215713	0.0608813	0.0330396	0
6	Codinaea gonytrichodes CBS 593.93	0.0515984	0.0723615	0.0666262	0.0469515	0.0469515
7	Codinaea ellipsoidea MFLUCC 18-1574 T	0.0336272	0.067612	0.0434157	0.0267964	0.0267964	0.0640533
8	Codinaea ellipsoidea DLU 104	0.0336272	0.0649244	0.0410023	0.0267964	0.0267964	0.0640533	0.00431965
9	Codinaea ellipsoidea DLU 0229	0.0329621	0.0635487	0.0401786	0.0262684	0.0262684	0.0626631	0.00431965	0
10	Codinaea ellipsoidea KUMCC 15-0279	0.0374732	0.070561	0.0427553	0.0302963	0.0302963	0.066855	0.0044818	0.00223464	0.00223464
11	Codinaea lignicola DLUCC 0899 T	0.0314418	0.0596361	0.0435151	0.0198974	0.0198974	0.0612812	0.0385824	0.0385824	0.0385824	0.0426936
12	Codinaea paniculata CBS 127692	0.0398415	0.0526189	0.0497988	0.0375538	0.0375538	0.0617368	0.0486434	0.0486434	0.0476011	0.0535237	0.0410938
13	Codinaea paniculata CBS 126573	0.0398415	0.0500243	0.049681	0.0375538	0.0375538	0.0673022	0.0486434	0.0486434	0.0476011	0.0535237	0.0359344	0.00443459
14	Codinaea paniculata CBS 145098 T	0.0398415	0.0500243	0.049681	0.0375538	0.0375538	0.0673022	0.0486434	0.0486434	0.0476011	0.0535237	0.0359344	0.00443459	0
15	Codinaea paniculata MUCL 34876	0.0398415	0.0500243	0.049681	0.0375538	0.0375538	0.0673022	0.0486434	0.0486434	0.0476011	0.0535237	0.0359344	0.00443459	0	0
16	Codinaea pandanicola KUMCC 16-0153 T	0.0194456	0.060656	0.0306802	0.017267	0.017267	0.0492037	0.0340576	0.0340576	0.0333755	0.0379547	0.0292911	0.0399707	0.0399707	0.0399707	0.0399707
17	Codinaea phasma CBS 147516 T	0.0818218	0.0719918	0.090092	0.0742001	0.0742001	0.0784372	0.087042	0.087042	0.0851354	0.0939746	0.0761698	0.0860181	0.0860181	0.0860181	0.0860181	0.079789
18	Codinaea siamensis MFLUCC 16-0371	0.0263247	0.066129	0.0355244	0.0263826	0.0263826	0.0545829	0.0438909	0.0438909	0.0429967	0.0482909	0.0364832	0.0401596	0.0401596	0.0401596	0.0401596	0.0107759	0.0857616
19	Codinaea siamensis MFLUCC 15-0614 T	0.0238833	0.0630771	0.0329746	0.0239353	0.0239353	0.0516308	0.0413034	0.0413034	0.0404674	0.0455598	0.0339867	0.039877	0.039877	0.039877	0.039877	0.00856531	0.0823524	0.00211864
20	Codinaea siamensis CBS 194.96	0.0215871	0.0629301	0.0306131	0.0216338	0.0216338	0.0515099	0.0387514	0.0387514	0.0379722	0.0428678	0.031524	0.0372984	0.0372984	0.0372984	0.0372984	0.00638298	0.0821533	0.00424628	0.00210084
21	Codinaea terminalis GZCC 18-0085 T	0.0747062	0.0673627	0.0745801	0.0670136	0.0670136	0.0740631	0.0688261	0.0688261	0.067336	0.0720133	0.0714796	0.0405565	0.0405565	0.0405565	0.0405565	0.0643225	0.110897	0.0726159	0.0720923	0.0692601
22	Codinaea vermispora CGMCC 3.19632 T	0.0663436	0.0706916	0.0638661	0.064307	0.064307	0.0861232	0.0580241	0.0554747	0.0543439	0.0604415	0.060581	0.0468173	0.0443273	0.0443273	0.0443273	0.0646157	0.107075	0.0675163	0.0644669	0.0643187	0.0771523
	Codinaeella
		1	2	3	4	5	6	7	8	9	10	11	12	13	14	15	16	17	18	19	20	21	22	23	24	25	26
1	Codinaeella filamentosa CBS 147265
2	Codinaeella lambertiae CBS 143419 T	0.0179253
3	Codinaeella lutea CBS 624.77	0.0110816	0.0156228
4	Codinaeella lutea CBS 146618 T	0.0110816	0.0156228	0
5	Codinaeella lutea ICMP 14613	0.0110816	0.0156228	0	0
6	Codinaeella lutea ICMP 15540	0.0110816	0.0156228	0	0	0
7	Codinaeella lutea GZCC 18-0017	0.0110816	0.0156228	0	0	0	0
8	Codinaeella minuta CBS 966.69	0.00439319	0.0178974	0.0156026	0.0156026	0.0156026	0.0156026	0.0156026
9	Codinaeella minuta DAOM 148141	0.00439319	0.0178974	0.0156026	0.0156026	0.0156026	0.0156026	0.0156026	0
10	Codinaeella minuta CBS 147518	0.00439319	0.0178974	0.0156026	0.0156026	0.0156026	0.0156026	0.0156026	0	0
11	Codinaeella minuta CBS 146619	0.00439319	0.0178974	0.0156026	0.0156026	0.0156026	0.0156026	0.0156026	0	0	0
12	Codinaeella minuta CBS 146620	0.00439319	0.0178974	0.0156026	0.0156026	0.0156026	0.0156026	0.0156026	0	0	0	0
13	Codinaeella minuta CBS 146621	0.00439319	0.0178974	0.0156026	0.0156026	0.0156026	0.0156026	0.0156026	0	0	0	0	0
14	Codinaeella minuta CBS 145099	0.00439319	0.0178974	0.0156026	0.0156026	0.0156026	0.0156026	0.0156026	0	0	0	0	0	0
15	Codinaeella minuta CBS 145100	0.00439319	0.0178974	0.0156026	0.0156026	0.0156026	0.0156026	0.0156026	0	0	0	0	0	0	0
16	Codinaeella minuta CBS 298.61 T	0.00439319	0.0178974	0.0156026	0.0156026	0.0156026	0.0156026	0.0156026	0	0	0	0	0	0	0	0
17	Codinaeella minuta CBS 115959	0.00439319	0.0178974	0.0156026	0.0156026	0.0156026	0.0156026	0.0156026	0	0	0	0	0	0	0	0	0
18	Codinaeella minuta TTI-0830	0.00439319	0.0178974	0.0156026	0.0156026	0.0156026	0.0156026	0.0156026	0	0	0	0	0	0	0	0	0	0
19	Codinaeella minuta ATCC 20960	0.00661526	0.0202102	0.0178846	0.0178846	0.0178846	0.0178846	0.0178846	0.00219298	0.00219298	0.00219298	0.00219298	0.00219298	0.00219298	0.00219298	0.00219298	0.00219298	0.00219298	0.00219298
20	Codinaeella mimusopis CBS 143435 T	0.0443022	0.0469256	0.0418704	0.0418704	0.0418704	0.0418704	0.0418704	0.0442318	0.0442318	0.0442318	0.0442318	0.0442318	0.0442318	0.0442318	0.0442318	0.0442318	0.0442318	0.0442318	0.0442318
21	Codinaeella parvilobata CBS 144658	0.0393799	0.0295575	0.046527	0.046527	0.046527	0.046527	0.046527	0.0392846	0.0392846	0.0392846	0.0392846	0.0392846	0.0392846	0.0392846	0.0392846	0.0392846	0.0392846	0.0392846	0.0417732	0.0674173
22	Codinaeella parvilobata CBS 144536 T	0.0393799	0.0295575	0.046527	0.046527	0.046527	0.046527	0.046527	0.0392846	0.0392846	0.0392846	0.0392846	0.0392846	0.0392846	0.0392846	0.0392846	0.0392846	0.0392846	0.0392846	0.0417732	0.0674173	0
23	Codinaeella parvilobata CBS 144792	0.0393799	0.0295575	0.046527	0.046527	0.046527	0.046527	0.046527	0.0392846	0.0392846	0.0392846	0.0392846	0.0392846	0.0392846	0.0392846	0.0392846	0.0392846	0.0392846	0.0392846	0.0417732	0.0674173	0	0
24	Codinaeella parvilobata MUCL 28054	0.0393799	0.0295575	0.046527	0.046527	0.046527	0.046527	0.046527	0.0392846	0.0392846	0.0392846	0.0392846	0.0392846	0.0392846	0.0392846	0.0392846	0.0392846	0.0392846	0.0392846	0.0417732	0.0674173	0	0	0
25	Codinaeella pini CBS 138866 T	0.0673244	0.0593558	0.0619928	0.0619928	0.0619928	0.0619928	0.0619928	0.0619114	0.0619114	0.0619114	0.0619114	0.0619114	0.0619114	0.0619114	0.0619114	0.0619114	0.0619114	0.0619114	0.0619114	0.0460462	0.0869311	0.0869311	0.0869311	0.0869311
26	Codinaeella yunnanensis MFLUCC 17-0468 T	0.0162714	0.0246691	0.00534763	0.00534763	0.00534763	0.00534763	0.00534763	0.0218432	0.0218432	0.0218432	0.0218432	0.0218432	0.0218432	0.0218432	0.0218432	0.0218432	0.0218432	0.0218432	0.0218432	0.051341	0.0603824	0.0603824	0.0603824	0.0603824	0.0620031
	Stilbochaeta
		1	2	3	4	5	6	7	8	9	10	11	12	13	14
1	Stilbochaeta aquatica CBS 114070
2	Stilbochaeta aquatica MFLUCC 15-0983 T	0.00438596
3	Stilbochaeta brevisetula ICMP 22552	0.139681	0.139681
4	Stilbochaeta brevisetula ICMP 22549 E	0.136284	0.136284	0.00218341
5	Stilbochaeta brevisetula ICMP 22551	0.136284	0.136284	0.00218341	0
6	Stilbochaeta brevisetula ICMP 22548	0.136284	0.136284	0.00218341	0	0
7	Stilbochaeta cangshanensis MFLUCC 17-2214 T	0.0803407	0.0743998	0.124117	0.120719	0.120719	0.120719
8	Stilbochaeta malaysiana IMI 312436 T	0.0630674	0.0630674	0.107299	0.104252	0.104252	0.104252	0.046565
9	Stilbochaeta novae-guineensis CBS 147515	0.0571143	0.0571143	0.112638	0.109568	0.109568	0.109568	0.062509	0.0133337
10	Stilbochaeta novae-guineensis CBS 147517	0.0571143	0.0571143	0.112638	0.109568	0.109568	0.109568	0.062509	0.0133337	0
11	Stilbochaeta ramulosetula IMI 313452 E	0.0629147	0.0629147	0.11574	0.112638	0.112638	0.112638	0.0489955	0.00882032	0.017888	0.017888
12	Stilbochaeta septata CBS 143386 E	0.0837087	0.0780562	0.116961	0.1138	0.1138	0.1138	0.0312581	0.0593879	0.0642685	0.0642685	0.0616289
13	Stilbochaeta septata CBS 146716	0.0812996	0.0756594	0.117266	0.114096	0.114096	0.114096	0.0312581	0.0569013	0.0617754	0.0617754	0.0592624	0
14	Stilbochaeta submersa DLUCC 1014 T	0.0446458	0.0446458	0.107303	0.104249	0.104249	0.104249	0.0712367	0.0523543	0.046732	0.046732	0.0544816	0.0697837	0.0699521
	tef1-α
	Codinaea
		1	2	3	4	5	6	7	8	9	10	11	12	13	14	15
1	Codinaea assamica CBS 139907 T
2	Codinaea amazonensis MUCL 41171	0.0487754
3	Codinaea dwaya CBS 261.77 T	0.0564513	0.0889889
4	Codinaea fertilis MUCL 15427	0.0318824	0.0629186	0.0585401
5	Codinaea fertilis IMI 233824	0.0350482	0.0640158	0.0578737	0.00328228
6	Codinaea gonytrichodes CBS 593.93	0.0548081	0.0487041	0.0862575	0.0736386	0.0725396
7	Codinaea lignicola DLUCC 0899 T	0.0355962	0.0474965	0.0648148	0.0473265	0.048584	0.0529205
8	Codinaea paniculata CBS 127692	0.0446279	0.0427403	0.0720307	0.0543669	0.053957	0.0513354	0.0331757
9	Codinaea paniculata CBS 126573	0.0483784	0.0461802	0.0715361	0.0554256	0.0557717	0.0547275	0.0344312	0.00635093
10	Codinaea paniculata CBS 145098 T	0.0463149	0.0461802	0.0699782	0.0554256	0.0552059	0.0524583	0.0344312	0.0065664	0
11	Codinaea paniculata MUCL 34876	0.0489291	0.0461802	0.072203	0.0554256	0.0564141	0.0549783	0.0344312	0.00641887	0	0
12	Codinaea pandanicola KUMCC 16-0153 T	0.0323005	0.0441363	0.0615746	0.0399998	0.042582	0.0578747	0.0335051	0.0349568	0.0389157	0.0389157	0.0389157
13	Codinaea phasma CBS 147516 T	0.053624	0.0585516	0.0759755	0.0678692	0.0689278	0.0490777	0.0610216	0.0630676	0.0665358	0.065206	0.0665358	0.0647019
14	Codinaea siamensis MFLUCC 16-0371	0.0272778	0.0534505	0.0566411	0.0392393	0.0407146	0.06095	0.0369557	0.0348603	0.0395722	0.0395722	0.0395722	0.0284191	0.0606358
15	Codinaea siamensis CBS 194.96	0.0251292	0.0514102	0.0530932	0.0353878	0.0378836	0.0560549	0.0356414	0.0346518	0.0379805	0.0365666	0.0381082	0.0271172	0.0549421	0.00328587
	Codinaeella
		1	2	3	4	5	6	7	8	9	10	11	12	13	14	15	16	17	18	19	20	21	22	23	24	25
1	Codinaeella filamentosa CBS 147265
2	Codinaeella lambertiae CBS 143419 T	0.042926
3	Codinaeella lutea CBS 624.77	0.0595294	0.0490933
4	Codinaeella lutea CBS 146618 T	0.0541631	0.0444065	0.00431675
5	Codinaeella lutea ICMP 14613	0.0541631	0.042845	0.00645339	0.00214592
6	Codinaeella lutea ICMP 15540	0.0541631	0.042845	0.00428439	0	0.00207469
7	Codinaeella minuta CBS 966.69	0.0284755	0.03563	0.0490933	0.0444065	0.0439559	0.0439559
8	Codinaeella minuta DAOM 148141	0.0296787	0.0358964	0.050341	0.0456403	0.0440322	0.0440322	0.00106045
9	Codinaeella minuta CBS 147518	0.0284755	0.0347402	0.0490933	0.0444065	0.042845	0.042845	0	0.0010352
10	Codinaeella minuta CBS 146619	0.0284755	0.0358295	0.0492621	0.0444065	0.0442051	0.0442051	0	0.0010661	0
11	Codinaeella minuta CBS 146620	0.0284755	0.0356697	0.0490933	0.0444065	0.0440056	0.0440056	0	0.00106157	0	0
12	Codinaeella minuta CBS 146621	0.0284755	0.0354327	0.0490933	0.0444065	0.0437096	0.0437096	0	0.00105485	0	0	0
13	Codinaeella minuta CBS 145099	0.0284755	0.0351988	0.0490933	0.0444065	0.0434175	0.0434175	0	0.00104822	0	0	0	0
14	Codinaeella minuta CBS 145100	0.0284755	0.0347402	0.0490933	0.0444065	0.042845	0.042845	0	0.0010352	0	0	0	0	0
15	Codinaeella minuta CBS 298.61 T	0.0296787	0.0367357	0.050341	0.0456403	0.0450744	0.0450744	0.00106045	0.00212089	0.0010582	0.0010661	0.00106157	0.0010582	0.0010582	0.0010582
16	Codinaeella minuta CBS 115959	0.0296787	0.0358964	0.050341	0.0456403	0.0440322	0.0440322	0.00106045	0.00207469	0.0010352	0.0010661	0.00106157	0.00105485	0.00104822	0.0010352	0.00212089
17	Codinaeella minuta TTI-0830	0.0260855	0.03563	0.0478514	0.0431784	0.0427412	0.0427412	0.0021254	0.00319489	0.0021254	0.00213675	0.00212766	0.0021254	0.0021254	0.0021254	0.00319489	0.00319489
18	Codinaeella minuta ATCC 20960	0.0260855	0.0361534	0.0509828	0.0458496	0.0458496	0.0458496	0.00981121	0.0109244	0.00981121	0.00981121	0.00981121	0.00981121	0.00981121	0.00981121	0.0109244	0.0109244	0.00759933
19	Codinaeella mimusopis CBS 143435 T	0.052058	0.0314768	0.0444256	0.0397591	0.0383642	0.0383642	0.0404611	0.0406206	0.0394413	0.0406898	0.0405066	0.0402349	0.0399669	0.0394413	0.0415794	0.0406206	0.0404611	0.0472751
20	Codinaeella parvilobata CBS 144658	0.0371612	0.0325438	0.045541	0.0409677	0.0395279	0.0395279	0.0288232	0.0292477	0.0281064	0.0289838	0.0288552	0.0286643	0.0284759	0.0281064	0.0299287	0.0292477	0.0288232	0.0340376	0.0349798
21	Codinaeella parvilobata CBS 144536 T	0.0383208	0.0344058	0.0443077	0.0396549	0.0415794	0.0391667	0.0299287	0.0310342	0.0298625	0.0300955	0.0299619	0.0298625	0.0298625	0.0298625	0.0310342	0.0310342	0.0299287	0.0351695	0.0393247	0.00319489
22	Codinaeella parvilobata CBS 144792	0.0383653	0.0343711	0.0456567	0.0405275	0.0430305	0.0405275	0.0296787	0.0308875	0.0296787	0.0296787	0.0296787	0.0296787	0.0296787	0.0296787	0.0308875	0.0308875	0.0296787	0.0357785	0.0381997	0.00330033	0
23	Codinaeella parvilobata MUCL 28054	0.0383208	0.033622	0.0443077	0.0396549	0.0406206	0.0382672	0.0299287	0.0303282	0.0291845	0.0300955	0.0299619	0.0297637	0.0295681	0.0291845	0.0310342	0.0303282	0.0299287	0.0351695	0.038418	0.003125	0	0
24	Codinaeella pini CBS 138866 T	0.0720383	0.0644718	0.0583508	0.0535301	0.0570115	0.054437	0.0611291	0.0624501	0.0611291	0.0612732	0.0611291	0.0611291	0.0611291	0.0611291	0.0624501	0.0624501	0.0585057	0.0591988	0.0742215	0.0584732	0.0597103	0.0588201	0.0597103
25	Codinaeella yunnanensis MFLUCC 17-0468 T	0.0564997	0.0434379	0.0260413	0.021147	0.021147	0.021147	0.0511279	0.052459	0.0511279	0.0511279	0.0511279	0.0511279	0.0511279	0.0511279	0.052459	0.052459	0.0498033	0.0537967	0.0385172	0.0460016	0.0499658	0.0499658	0.0499658	0.0595334
	Stilbochaeta
		1	2	3	4	5	6	7	8	9	10	11	12	13	14
1	Stilbochaeta aquatica CBS 114070
2	Stilbochaeta brevisetula ICMP 22552	0.0860412
3	Stilbochaeta brevisetula ICMP 22549 E	0.0869436	0
4	Stilbochaeta brevisetula ICMP 22551	0.0850345	0	0
5	Stilbochaeta brevisetula ICMP 22548	0.0868811	0	0	0
6	Stilbochaeta cangshanensis MFLUCC 17-2214 T	0.0458525	0.068842	0.070944	0.070944	0.070944
7	Stilbochaeta malaysiana IMI 312436 T	0.0371181	0.0736958	0.0744819	0.0744819	0.0744819	0.0341662
8	Stilbochaeta novae-guineensis CBS 147515	0.0394899	0.0749158	0.0774393	0.0754912	0.0794672	0.0366095	0.0111033
9	Stilbochaeta novae-guineensis CBS 147517	0.0407063	0.0763479	0.078833	0.0768885	0.0808367	0.0353149	0.0122392	0.00103627
10	Stilbochaeta ramulosetula IMI 313452 E	0.0326528	0.0837568	0.0842712	0.0842712	0.0842712	0.0367264	0.010158	0.0170444	0.018221
11	Stilbochaeta septata CBS 143386 E	0.0514179	0.086725	0.0889286	0.0870066	0.0907508	0.0367264	0.0343762	0.032451	0.033596	0.0335858
12	Stilbochaeta septata CBS 146716	0.0501705	0.0852371	0.0874822	0.0855562	0.0859971	0.0354223	0.0331632	0.0321797	0.0333531	0.0323621	0.00106383
13	Stilbochaeta submersa DLUCC 1014 T	0.0391333	0.0877787	0.0877787	0.0877787	0.0877787	0.0501293	0.0489532	0.0486937	0.0472656	0.041767	0.050071	0.0486392
