# Supplementary material for: Phylogenetic Reassessment, Taxonomy, and Biogeography of Codinaea and Similar Fungi
Source: J Fungi (Basel). 2021 Dec 20;7(12):1097. doi: 10.3390/jof7121097 (PMC8704094; doi:10.3390/jof7121097)
Supplement: Supplementary file 1 [file jof-07-01097-s001.zip › Supplementary Table S3.xlsx]

## Sheet: Summary
Table S2: Estimates of evolutionary divergence between ITS rDNA and tef1-α sequences of members of Codinaea, Codinaeella and Stilbochaeta. The species C. dwaya, C. ellipsoidea, C. vermispora, Ca. mimusopsis, S. brevisetula and S. submersa did not showed closer hit (≥98%).
			Abundance					Geographical origin (% of samples)							Substrate (% of samples)							Biome (% of samples)					Other data2
Species	samples	studies	reads	freq. r. 1	NA	SA	EU	AF	AS	AU	AN	So	Rso	Li	Dw	Sh	Ro	Wa	Fo	Wo	Sh	Gr	Cr	De	A/T	Fr	MAT	MAP
Codinaeella lambertiae	15	2	469	16.0692	0	0	0	0	6.66667	93.3333	0	93.3333	0	0	0	6.66667	0	0	57.1429	28.5714	7.14286	0	7.14286	0	0	0	15.0333	1091.07
Codinaeella minuta	20	8	207	16.7551	25	0	60	0	15	0	0	80	0	15	0	0	5	0	95	0	0	5	0	0	0	0	12.875	864.65
Codinaeella filamentosa	6	2	55	13.7663	100	0	0	0	0	0	0	100	0	0	0	0	0	0	100	0	0	0	0	0	0	0	10.0367	1237.98
Codinaeella parvilobata	227	25	3102	37.8683	11.0132	0	77.9736	0	11.0132	0	0	65.2968	1.82648	12.7854	8.6758	0.456621	10.9589	0	90.3084	0	1.76211	4.40529	0	0	3.52423	0	8.41154	851.127
Codinaeella lutea	53	7	623	10.4099	1.88679	0	92.4528	0	5.66038	0	0	26.4151	0	0	0	0	71.6981	1.88679	81.1321	0	0	13	0	0	3.77358	1.88679	10.7679	857.887
Codinaeella pini	63	2	2175	147.055	100	0	0	0	0	0	0	92.0635	0	0	0	7.93651	0	0	92.0635	7.93651	0	0	0	0	0	0	16.9079	1144.87
Codinaeella yunnanensis	3	2	25	10.4705	0	0	0	0	100	0	0	100	0	0	0	0	0	0	100	0	0	0	0	0	0	0	16.0333	1094
Stilbochaeta cangshanensis	14	5	220	10.3499	7.14286	0	35.7143	0	57.1429	0	0	92.8571	0	0	0	7.14286	0	0	100	0	0	0	0	0	0	0	17.2143	841.786
Stilbochaeta septata	33	4	920	19.4549	0	0	0	12.1212	0	87.8788	0	90.9091	9.09091	0	0	0	0	0	36.3636	48.4848	0.110464	12.1212	0	0	0	0	16.3939	883.879
Stilbochaeta malaysiana	13	3	333	80.0583	76.9231	15.3846	0	0	7.69231	0	0	100	0	0	0	0	0	0	100	0	0	0	0	0	0	0	22.3538	3123.54
Stilbochaeta ramulosetula	2	1	2	1.16789	0	100	0	0	0	0	0	100	0	0	0	0	0	0	100	0	0	0	0	0	0	0	25.7	2511
Stilbochaeta novaeguineensis	6	3	289	253.896	83.3333	16.6667	0	0	0	0	0	100	0	0	0	0	0	0	100	0	0	0	0	0	0	0	22.2333	3059
Stilbochaeta aquatica	1	1	1	4.20309	0	0	0	0	100	0	0	100	0	0	0	0	0	0	100	0	0	0	0	0	0	0	22	1627
Codinaea assamica	4	3	41	44.3238	0	50	0	0	50	0	0	50	0	0	0	0	50	0	100	0	0	0	0	0	0	0	24.55	2612.25
Codinaea amazonensis	1	1	1	21.2495	0	100	0	0	0	0	0	100	0	0	0	0	0	0	100	0	0	0	0	0	0	0	25.2	2803
Codinaea fertilis	655	46	80264	281.525	31.3456	2.44648	1.98777	14.3731	41.4373	8.40979	0	58.459	20.268	0	0	5.86265	15.4104	0	30.4212	7.4883	1.87207	22.6209	37.4415	0.2	0	0	15.4162	1066.04
Codinaea gonytrichodes	10	4	429	65.4527	30	0	0	0	70	0	0	100	0	0	0	0	0	0	100	0	0	0	0	0	0	0	15.232	1096.28
Codinaea lignicola	12	2	443	44.8084	0	0	0	0	100	0	0	8.33333	91.6667	0	0	0	0	0	91.6667	0	0	8.33333	0	0	0	0	8.19167	1285.58
Codinaea paniculata	111	13	2498	17.6616	0	4.5045	82.8829	4.5045	0.900901	7.20721	0	63.964	0	0	0	0	36.036	0	37.8378	7.20721	4.5045	43.2432	7.20721	0	0	0	9.58947	881.263
Codinaea pandanicola	13	3	139	42.6176	92.3077	0	0	0	7.69231	0	0	92.3077	0	0	0	0	7.69231	0	100	0	0	0	0	0	0	0	21.1708	2955.22
Codinaea phasma	2	1	2	2.60563	100	0	0	0	0	0	0	100	0	0	0	0	0	0	100	0	0	0	0	0	0	0	22.45	3013
Codinaea siamensis	55	13	348	19.2753	52.7273	14.5455	0	3.63636	21.8182	7.27273	0	88.8889	0	0	0	0	11.1111	0	98.1818	0	0	0	0	0	0	1.81818	23.5474	2319
Codinaea terminalis	2	2	2	3.98391	0	0	0	0	100	0	0	100	0	0	0	0	0	0	50	0	0	0	50	0	0	0	19.6	1719.5
Notes:
NA = North America, SA = South America, EU = Europe, AF = Africa, AS = Asia, AU = Australia, AN = Antarctica;
So = bulk soil, Rso = rhizosphaere soil, Li = litter, Dw = dead wood, Sh = shoot, Ro = root, Wa = water
Fo = forest, Wo = woodland, Sh = shrubland, Gr = grassland, De = desert, A/T = anthropogenic/terrestrial,Fr = freshwater aquatic;
1 Frequency of reads (% × 103) of the particular taxon across samples where the taxon was found.
2 Average values across all samples are presented. MAT: Mean Annual Temperature (°C), MAP: Mean Annual Precipitation (mm), pH (AVG).

## Sheet: Codinaea amazonensis
			id	paper_id	primers	longitude	latitude	continent	sample_type	ITS1_extracted	ITS2_extracted	ITS_total	Biome	MAT	MAP	pH	year_of_sampling	abundances	Analysed strain	Analysed sequence ITS1	Analysed sequence ITS2
			8776	Tedersoo_2014_B9DD	ITS3/ITS4	-69.54	-4.025	South America	soil	0	4706	4706	forest	25.2	2803	2.63	2011	1	MUCL_41171	CAGGACTCGCAAGACTCCCGTAAACCACTGTGAACTTACCGACAACCCGTTGCCTCGGCGGGTGCTCCGGGCCCTGCGCCCGGGGCGCTACGCCCGCCGGTGGCCCCAAAAACTCTTGTCTCACGCGTTGGCATCTCCGAGTGAAATACAAACGAGTTA	GCAACCCTCAGGCCCTGCCTGGCGTTGGAGCCCTGCGCACCGCAGGCTCCCAAAGACATCGGCGGGCGCGCCCCGGAACCGAGCGCAGTAATGCTTCTCGTTCTGGTCCGCGGCGCGCTCCGGCCGTAAAACCCACCAATTTTACGTGG
																				no similarity above 96% in ITS1
			Abundance				Geography							sample type									Biome												Mean annual temperature (°C)	Mean annual precipitation (mm)
	Species	SH	number of samples	number of studies	Total reads	Relative reads frequency	North America	South America	Europe	Africa	Asia	Australia	Antartica	soil	rhizosphere soil	litter	litter+humus	deadwood	lichen	shoot	root	water	forest	woodland	shrubland	grassland	cropland	desert	tundra	mangrove	anthropogenic terrestrial	marine	freshwater	polar desert	MAT (avg)	MAP (Avg)	pH (AVG)	pH (Stdev)
	Codinaea_amazonensis		1	1	1	0.0212495	0	1	0	0	0	0	0	1	0	0	0	0	0	0	0	0	1	0	0	0	0	0	0	0	0	0	0	0	25.2	2803	2.63	#DIV/0!
% (if applicable)	Codinaea_amazonensis		1	1	1	0.0212495	0	100	0	0	0	0	0	100	0	0	0	0	0	0	0	0	100	0	0	0	0	0	0	0	0	0	0	0	25.2	2803	2.63	#DIV/0!
ITS1

## Sheet: Codinaea assamica
			id	paper_id	primers	longitude	latitude	continent	sample_type	ITS1_extracted	ITS2_extracted	ITS_total	Biome	MAT	MAP	pH	year_of_sampling	abundances	Analysed strain	Analysed sequence ITS1	Analysed sequence ITS2
		Malaysia	4126	Kerfahi_2016_19C8	ITS1F/ITS2	101.973	3.2381	Asia	soil	47556	0	47556	forest	22.8	2378	4.7	2014	12	CBS_139907_type	CAGGACTCGCAAGACTCCCGTAAACCACTGTGAACTTACCTACAACCCGTTGCCTCGGCGGGTGCTCCGGGCGTCTTCGGGCGCTCCGGGGCGCTCCAGCCCGCCGGTGGCCCCTAAACTCTGTTTTTATATCGTTGGCATCTCCGAGCAGACTATAAACGAGTCA	CAACCCTCAGGCCCCGCCTGGCGTTGGAGCCCTGCGCAGCGCAGGCTCCCAAAGACAGCGGCGGGCGCGCCCCGGAACCGAGCGCAGTAATGCTTTCTCGTTCTGGTCCGGCGCGCGCTCCGGCCGTAAAACCCCCAACTTCTTTAAGT
		French Guiana	3150	Gomes_2017_95C3	fITS7/ITS4	-52.6847	5.06639	South America	root	0	18470	18470	forest	26.2	2971	NA_	2014	2
			14219	Gomes_2017_95C3	fITS7/ITS4	-52.9179	5.28	South America	root	0	21972	21972	forest	26.1	2756	NA_	2014	26			not similarity above 98.8% in ITS1
		Malaysia	17915	Tedersoo_2014_B9DD	ITS3/ITS4	116.023	5.36636	Asia	soil	0	4503	4503	forest	23.1	2344	3.47	2012	1
			Abundance				Geography							sample type								Biome											Mean annual temperature (°C)	Mean annual precipitation (mm)
	Species	SH	number of samples	number of studies	Total reads	Relative reads frequency	North America	South America	Europe	Africa	Asia	Australia	Antartica	soil	rhizosphere soil	litter	litter+humus	deadwood	lichen	shoot	root	forest	woodland	shrubland	grassland	desert	tundra	mangrove	anthropogenic terrestrial	marine	freshwater	polar desert	MAT (avg)	MAP (Avg)	pH (AVG)	pH (Stdev)
	Codinaea_assamica		4	3	41	0.0443238	0	2	0	0	2	0	0	2	0	0	0	0	0	0	2	4	0	0	0	0	0	0	0	0	0	0	24.55	2612.25	2.0425	2.41134
% (if applicable)	Codinaea_assamica		4	3	41	0.0443238	0	50	0	0	50	0	0	50	0	0	0	0	0	0	50	100	0	0	0	0	0	0	0	0	0	0	24.55	2612.25	2.0425	2.41134
ITS1

## Sheet: Codinaea dwaya
			id	paper_id	primers	longitude	latitude	continent	sample_type	ITS1_extracted	ITS2_extracted	ITS_total	Biome	MAT	MAP	pH	year_of_sampling	abundances	Analysed strain	Analysed sequence ITS1	Analysed sequence ITS2
																			CBS_26177_type	CAGGACTCGCAAGACTCCCGTACACCACTGTGAACTTACCTACAACCCGTTGCCTCGGCGGGTGCTCCGGGCGTCTTCGGGCGCCCCGGGGCGCTCCAGCCCGCCGGCGGCCCCCCATACTCTTGTCTCTGTCACGTTGGCATCTCCGAGCAAAGACGAAAACGAGTCA	TCAACCCTCAGGCCCCGCCTGGCGTTGGAGCCCTGCGCAGCGCAGGCTCCCAAAGACAGCGGCGGGCGCGCCCCGGAACCGAGCGCAGTACTGCACTCTCGTTCTGGTCCGGGCGCGCGCTCCGGCCGTAAAACCCCCCCAAGTCAAGTGG
																				no similarity above 96% in ITS1
																				no similarity above 98% in ITS2
			Abundance				Geography							sample type								Biome											Mean annual temperature (°C)	Mean annual precipitation (mm)
	Species	SH	number of samples	number of studies	Total reads	Relative reads frequency	North America	South America	Europe	Africa	Asia	Australia	Antartica	soil	rhizosphere soil	litter	litter+humus	deadwood	lichen	shoot	root	forest	woodland	shrubland	grassland	desert	tundra	mangrove	anthropogenic terrestrial	marine	freshwater	polar desert	MAT (avg)	MAP (Avg)	pH (AVG)	pH (Stdev)
	Codinaea_dwaya		0	1	0	0	0	0	0	0	0	0	0	0	0	0	0	0	0	0	0	0	0	0	0	0	0	0	0	0	0	0	0	0	0	0
ITS1

## Sheet: Codinaea ellipsoidea
			id	paper_id	primers	longitude	latitude	continent	sample_type	ITS1_extracted	ITS2_extracted	ITS_total	Biome	MAT	MAP	pH	year_of_sampling	abundances	Analysed strain	Analysed sequence ITS1	Analysed sequence ITS2
																			DLU_0229	CAGGACTCGCAAGACTCCCGTAAACCACTGTGAACTTACCTACAACCCGTTGCCTCGGCGGGTGCTCCGGGCGCCCTCGGGCGCTCCGGGGCGCTCCAGCCCGCCGGTGGCCCCCAAACTATGTCTTTATACGTTGGCATCTCCGAGCAGACTACAAACGAGTCA	CAACCCTCAGGCCCCGCCTGGCGTTGGAGCCCTGCGCAGCGCAGGCTCCCAAAGACAGCGGCGGGCGCGCCCCGGAACCGAGCGCAGTAATGCTATCTCGTTCTGGTCCGGCGCGCGCTCCGGCCGTAAAACCCCCAACTCTTTACGT
																					no similirty above 95% inITS2
																					no similirty above 98.5% in ITS2
			Abundance				Geography							sample type								Biome											Mean annual temperature (°C)	Mean annual precipitation (mm)
	Species	SH	number of samples	number of studies	Total reads	Relative reads frequency	North America	South America	Europe	Africa	Asia	Australia	Antartica	soil	rhizosphere soil	litter	litter+humus	deadwood	lichen	shoot	root	forest	woodland	shrubland	grassland	desert	tundra	mangrove	anthropogenic terrestrial	marine	freshwater	polar desert	MAT (avg)	MAP (Avg)	pH (AVG)	pH (Stdev)
	Codinaea ellipsoidea		0	1	0	0	0	0	0	0	0	0	0	0	0	0	0	0	0	0	0	0	0	0	0	0	0	0	0	0	0	0	0	0	0	0

## Sheet: Codinaea fertilis
			id	paper_id	primers	longitude	latitude	continent	sample_type	ITS1_extracted	ITS2_extracted	ITS_total	Biome	MAT	MAP	pH	year_of_sampling	abundances	Analysed strain	Analysed sequence ITS1	Analysed sequence ITS2
			155	Bissett_AAAA_2016	ITS1F/ITS4	150.73	-33.6046	Australia	soil	199303	13859	213162	grassland	17.6	889	5.5	2015	2	CBS 242.66	CAGGACTCGCAAGACTCCCGTAAACCACTGTGAACTTACCTACAACCCGTTGCCTCGGCGGGTGCTCCGGGCGCGTCTTCGGGCGCTCCGGGGCGCTCCAGCCCGCCGGCGGCCCCTAAACTCTGTCTCTGTAACGTTGGCATCTCCGAGCAGACTATAAACGAGTCA	TCAACCCTCAGGCCCCGCCTGGCGTTGGAGCCCTGCGCAGCGCAGGCTCCCAAAGACAGCGGCGGGCGCGCCCCGGAACCGAGCGCAGTAATGCTTTCTCGTTCTGGTCCGGCGCGCGCTCCGGCCGTAAAACCCCCAACTTTCTAAGTGG
			199	Cai_2020_addG	ITS1F/ITS2	102.52	25.41	Asia	rhizosphere soil	89454	0	89454	cropland	15.3	943	5.15	2017	3
			349	Schroeder_2019_3FC1	ITS1F_KYO1/ITS2_KYO2	-95.0745	18.5866	North America	root	65551	0	65551	forest	24.9	3079	NA_	2014	38
			355	Bissett_AAAA_2016	ITS1F/ITS4	150.72	-33.6107	Australia	soil	127436	14658	142094	woodland	17.6	903	5	2015	7
			433	Li_2018_8B5F	ITS1F/ITS2	84.38	43.08	Asia	root	65313	0	65313	grassland	-0.2	205	8.15	2012	1
			434	Li_2018_8B5F	ITS1F/ITS2	84.38	43.08	Asia	root	65313	0	65313	grassland	-0.2	205	8.15	2012	1
			511	Bissett_AAAA_2016	ITS1F/ITS4	152.879	-27.3861	Australia	soil	169492	33223	202715	grassland	20.2	949	6.3	2013	7
			759	Bissett_AAAA_2016	ITS1F/ITS4	152.879	-27.3861	Australia	soil	193553	20977	214530	grassland	20.2	949	6.3	2013	32
			762	Nkuekam_2018_1C32	ITS1F/ITS4	30.3467	-25.1111	Africa	soil	28199	0	28199	cropland	14.5	954	7.34	2016	2
			857	Duan_2018_DJ	ITS1F/ITS4	-76.6707	34.7181	North America	water	551996	0	551996	aquatic	18.8	1397	7.93	2011	9
			896	Peay_2017_BCFB	ITS1F/ITS2	-155.804	20.1543	North America	soil	51069	0	51069	grassland	19.7	2035	4.5	2015	2
			917	Kamutando_2017_6F2C	ITS1F/ITS4	29.8144	-30.5611	Africa	soil	36805	0	36805	grassland	16	891	4	2015	1
			930	Bissett_AAAA_2016	ITS1F/ITS4	138.671	-35.097	Australia	soil	156911	41946	198857	woodland	14.6	773	5.3	2014	24
			1062	Banerjee_2018_BC45	ITS1F/ITS4	148.95	-35.6667	Australia	topsoil	85229	0	85229	woodland	9.8	768	4.71	2013	1
			1083	TrevathanTackett_2020_addL	ITS1F/ITS2	143.059	-38.6429	Australia	shoot	71642	0	71642	aquatic	14.1	901	NA_	2016	1
			1158	Peay_2017_BCFB	ITS1F/ITS2	-155.745	20.1323	North America	soil	53343	0	53343	grassland	18.5	3238	3.8	2015	1
			1164	Waring_2016_A54D	ITS1F/ITS2	-85.5998	10.8699	North America	soil	94288	0	94288	forest	25.2	2036	NA_	2013	2
			1570	TrevathanTackett_2020_addL	ITS1F/ITS2	141.705	-38.2583	Australia	shoot	104979	0	104979	aquatic	14.1	752	NA_	2016	1
			1612	Jiao_2018_19D7	ITS5/ITS2	107.926	34.5567	Asia	soil	57951	0	57951	forest	12	785	NA_	2016	1
			1866	Peay_2017_BCFB	ITS1F/ITS2	-155.807	20.1539	North America	soil	54002	0	54002	grassland	19.7	1903	4.4	2015	1
			1919	Bissett_AAAA_2016	ITS1F/ITS4	150.732	-33.6096	Australia	soil	157061	18069	175130	grassland	17.6	906	5.1	2015	1
			1936	Peay_2017_BCFB	ITS1F/ITS2	-155.823	20.1511	North America	soil	38109	0	38109	grassland	20.4	1527	5.8	2015	1
			2042	Peay_2017_BCFB	ITS1F/ITS2	-155.745	20.1323	North America	soil	47086	0	47086	grassland	18.5	3238	3.8	2015	1
			2072	Peay_2017_BCFB	ITS1F/ITS2	-155.812	20.1537	North America	soil	61381	0	61381	grassland	20.1	1808	5	2015	1
			2350	TrevathanTackett_2020_addL	ITS1F/ITS2	143.059	-38.6429	Australia	shoot	104730	0	104730	aquatic	14.1	901	NA_	2016	2
			2611	Peay_2017_BCFB	ITS1F/ITS2	-155.748	20.1346	North America	soil	39436	0	39436	grassland	18.7	3123	3.5	2015	40
			2766	Freed_2019_B98F	ITS1F/ITS2	-123	43.93	North America	root	46784	0	46784	wetland	12.4	1029	5.9	2016	42
			2827	Kamutando_2017_6F2C	ITS1F/ITS4	29.7686	-26.1467	Africa	rhizosphere soil	38348	0	38348	grassland	14.9	748	4	2015	7
			2900	Kamutando_2017_6F2C	ITS1F/ITS4	29.9453	-25.9401	Africa	rhizosphere soil	25831	0	25831	grassland	14.7	757	6.5	2015	37
			2935	Nkuekam_2018_1C32	ITS1F/ITS4	30.5503	-25.8358	Africa	soil	32719	0	32719	cropland	17.1	803	7.6	2016	15
			2990	Peay_2017_BCFB	ITS1F/ITS2	-155.812	20.1537	North America	soil	49370	0	49370	grassland	20.1	1808	5.1	2015	5
			3288	Deng_2019_547D	ITS1F/ITS2	124.74	40.83	Asia	soil	20217	0	20217	forest	7.3	955	5.75	2017	4
			3357	Wang_2019_1D49	ITS5/ITS2	108.526	36.087	Asia	soil	45943	0	45943	shrubland	9.3	532	8.13	2017	13
			4022	Kamutando_2017_6F2C	ITS1F/ITS4	30.0239	-29.3749	Africa	rhizosphere soil	20899	0	20899	grassland	14.5	784	4.6	2015	2
			4185	Banerjee_2018_BC45	ITS1F/ITS4	148.95	-35.6667	Australia	topsoil	36170	0	36170	woodland	9.8	768	4.71	2013	1
			4265	Bissett_AAAA_2016	ITS1F/ITS4	152.879	-27.3861	Australia	soil	167658	14730	182388	grassland	20.2	949	6	2013	222
			4338	Jiao_2018_19D7	ITS5/ITS2	107.921	34.5614	Asia	soil	74454	0	74454	forest	11.5	825	NA_	2016	1
			4433	Nkuekam_2018_1C32	ITS1F/ITS4	30.5464	-25.5353	Africa	soil	37738	0	37738	grassland	14.3	1163	6.4	2016	1
			4434	Nkuekam_2018_1C32	ITS1F/ITS4	29.5217	-25.6661	Africa	soil	20114	0	20114	cropland	16.3	580	5.74	2016	6
			4441	Nkuekam_2018_1C32	ITS1F/ITS4	30.6806	-25.9403	Africa	soil	17160	0	17160	grassland	17.9	752	7.36	2016	1
			4541	Kamutando_2017_6F2C	ITS1F/ITS4	30.0239	-29.3749	Africa	rhizosphere soil	40941	0	40941	grassland	14.5	784	3.9	2015	6
			4549	Peay_2017_BCFB	ITS1F/ITS2	-155.778	20.1457	North America	soil	72811	0	72811	grassland	19.2	2429	3.9	2015	2
			4551	Peay_2017_BCFB	ITS1F/ITS2	-155.763	20.1409	North America	soil	76164	0	76164	grassland	18.3	2818	3.9	2015	1
			4552	Peay_2017_BCFB	ITS1F/ITS2	-155.748	20.1346	North America	soil	40867	0	40867	grassland	18.7	3123	3.5	2015	50
			4553	Peay_2017_BCFB	ITS1F/ITS2	-155.782	20.1467	North America	soil	54043	0	54043	grassland	19.2	2310	3.6	2015	5
			4603	Kamutando_2017_6F2C	ITS1F/ITS4	28.4889	-25.9278	Africa	rhizosphere soil	25829	0	25829	grassland	16.1	706	4.7	2015	2
			4706	TrevathanTackett_2020_addL	ITS1F/ITS2	143.059	-38.6429	Australia	shoot	92229	0	92229	aquatic	14.1	901	NA_	2016	1
			5139	Wang_2019_1D49	ITS5/ITS2	108.527	36.088	Asia	soil	38144	0	38144	shrubland	9.3	532	8.21	2017	7
			5197	Kamutando_2017_6F2C	ITS1F/ITS4	28.5148	-25.9147	Africa	soil	58055	0	58055	grassland	16.3	794	6.7	2015	2
			5274	Schroeder_2018_6624	ITS1F/ITS2	-95.08	18.58	North America	root	3713	0	3713	forest	23.7	3155	NA_	2014	34
			5321	TrevathanTackett_2020_addL	ITS1F/ITS2	141.705	-38.2583	Australia	shoot	150327	0	150327	aquatic	14.1	752	NA_	2016	1
			5479	Peay_2017_BCFB	ITS1F/ITS2	-155.826	20.1487	North America	soil	37097	0	37097	grassland	21	1442	5.6	2015	1
			5481	Zhang_2018_5B78	ITS5/ITS4	-58.9392	-62.1961	Antarctica	soil	39635	0	39635	desert	-1.9	672	7.84	2017	1
			5515	Schroeder_2018_6624	ITS1F/ITS2	-95.08	18.58	North America	root	55001	0	55001	forest	23.7	3155	NA_	2014	1
			5538	Kamutando_2017_6F2C	ITS1F/ITS4	29.9453	-25.9401	Africa	rhizosphere soil	87018	0	87018	grassland	14.7	757	6.7	2015	5
			5910	Kamutando_2017_6F2C	ITS1F/ITS4	29.2411	-25.8407	Africa	soil	50277	0	50277	grassland	16.3	785	5.1	2015	23
			5911	Kamutando_2017_6F2C	ITS1F/ITS4	29.9453	-25.9401	Africa	rhizosphere soil	38172	0	38172	grassland	14.7	757	6	2015	12
			6160	TrevathanTackett_2020_addL	ITS1F/ITS2	141.705	-38.2583	Australia	shoot	122110	0	122110	aquatic	14.1	752	NA_	2016	1
			6181	Kamutando_2017_6F2C	ITS1F/ITS4	30.0239	-29.3749	Africa	rhizosphere soil	23600	0	23600	grassland	14.5	784	4.5	2015	2
			6242	Bissett_AAAA_2016	ITS1F/ITS4	150.73	-33.6129	Australia	soil	116874	21733	138607	grassland	17.6	906	5.3	2015	8
			6567	Kamutando_2017_6F2C	ITS1F/ITS4	28.5148	-25.9147	Africa	soil	33781	0	33781	grassland	16.3	794	5	2015	30
			6793	Schroeder_2019_3FC1	ITS1F_KYO1/ITS2_KYO2	-95.0779	18.5862	North America	root	2116	0	2116	forest	24.4	3164	NA_	2014	5
			6794	Schroeder_2019_3FC1	ITS1F_KYO1/ITS2_KYO2	-95.078	18.5861	North America	root	11300	0	11300	forest	24.4	3164	NA_	2014	14
			7150	Banerjee_2018_BC45	ITS1F/ITS4	148.95	-35.6667	Australia	topsoil	144166	0	144166	woodland	9.8	768	4.57	2013	1
			7359	Kamutando_2017_6F2C	ITS1F/ITS4	30.0239	-29.3749	Africa	soil	58368	0	58368	grassland	14.5	784	3.8	2015	2
			7522	Nkuekam_2018_1C32	ITS1F/ITS4	30.0036	-25.4803	Africa	soil	44611	0	44611	cropland	13.6	684	5.22	2016	1
			7532	Kamutando_2017_6F2C	ITS1F/ITS4	28.4889	-25.9278	Africa	soil	54258	1	54259	grassland	16.1	706	5.3	2015	24
			7712	Bergottini_2017_02C2	ITS1F/ITS4	-55.2339	-26.9932	South America	root	32957	29016	61973	cropland	21.2	1859	4	2013	4
			7736	He_2017_EB1D	ITS5/ITS2	112.833	22.5667	Asia	soil	49912	0	49912	forest	22.9	1842	NA_	2014	1
			7737	He_2017_EB1D	ITS5/ITS2	112.833	22.5667	Asia	soil	61828	0	61828	forest	22.9	1842	NA_	2014	3
			7738	He_2017_EB1D	ITS5/ITS2	112.833	22.5667	Asia	soil	47850	0	47850	forest	22.9	1842	NA_	2014	2
			7739	He_2017_EB1D	ITS5/ITS2	112.833	22.5667	Asia	soil	60849	0	60849	forest	22.9	1842	NA_	2014	1
			7740	He_2017_EB1D	ITS5/ITS2	112.833	22.5667	Asia	soil	47525	0	47525	forest	22.9	1842	NA_	2014	1
			7741	He_2017_EB1D	ITS5/ITS2	112.833	22.5667	Asia	soil	56676	0	56676	forest	22.9	1842	NA_	2014	1
			7742	He_2017_EB1D	ITS5/ITS2	112.833	22.5667	Asia	soil	71240	0	71240	forest	22.9	1842	NA_	2014	2
			7744	He_2017_EB1D	ITS5/ITS2	112.833	22.5667	Asia	soil	47141	0	47141	forest	22.9	1842	NA_	2014	1
			7745	He_2017_EB1D	ITS5/ITS2	112.833	22.5667	Asia	soil	60836	0	60836	forest	22.9	1842	NA_	2014	2
			7798	Jiao_2018_19D7	ITS5/ITS2	107.926	34.5617	Asia	soil	55080	0	55080	forest	11.7	798	NA_	2016	1
			7910	Cai_2020_addG	ITS1F/ITS2	102.52	25.41	Asia	root	59276	0	59276	cropland	15.3	943	5.27	2017	25
			7911	Cai_2020_addG	ITS1F/ITS2	102.52	25.41	Asia	root	55590	0	55590	cropland	15.3	943	5.35	2017	1
			7918	Kamutando_2017_6F2C	ITS1F/ITS4	29.9453	-25.9401	Africa	rhizosphere soil	45400	0	45400	grassland	14.7	757	5.8	2015	49
			7922	Peay_2017_BCFB	ITS1F/ITS2	-155.831	20.1479	North America	soil	18983	0	18983	grassland	21	1289	6.4	2015	1
			7924	Cai_2020_addG	ITS1F/ITS2	102.52	25.41	Asia	root	62369	0	62369	cropland	15.3	943	5.27	2017	5
			7928	Cai_2020_addG	ITS1F/ITS2	102.52	25.41	Asia	root	52690	0	52690	cropland	15.3	943	5.35	2017	12
			7932	Peay_2017_BCFB	ITS1F/ITS2	-155.826	20.1487	North America	soil	41374	0	41374	grassland	21	1442	5.6	2015	3
			7937	Peay_2017_BCFB	ITS1F/ITS2	-155.831	20.1479	North America	soil	20147	0	20147	grassland	21	1289	6.4	2015	2
			7940	Kamutando_2017_6F2C	ITS1F/ITS4	29.9453	-25.9401	Africa	soil	47856	0	47856	grassland	14.7	757	5.7	2015	28
			7949	Kamutando_2017_6F2C	ITS1F/ITS4	29.8144	-30.5611	Africa	rhizosphere soil	35921	0	35921	grassland	16	891	4	2015	25
			7961	Peay_2017_BCFB	ITS1F/ITS2	-155.812	20.1537	North America	soil	34826	0	34826	grassland	20.1	1808	5	2015	2
			8158	Kamutando_2017_6F2C	ITS1F/ITS4	29.2411	-25.8407	Africa	soil	40483	0	40483	grassland	16.3	785	4.5	2015	1
			8283	Peay_2017_BCFB	ITS1F/ITS2	-155.815	20.1531	North America	soil	65028	0	65028	grassland	20.1	1759	5	2015	10
			8461	Bergottini_2017_02C2	ITS1F/ITS4	-55.2336	-26.993	South America	root	17661	14098	31759	cropland	21.2	1859	3.96	2013	19
			8474	Jiao_2018_19D7	ITS5/ITS2	107.926	34.5617	Asia	soil	38907	0	38907	forest	11.7	798	NA_	2016	1
			8476	Jiao_2018_19D7	ITS5/ITS2	107.921	34.5614	Asia	soil	39398	0	39398	forest	11.5	825	NA_	2016	1
			8699	Kamutando_2017_6F2C	ITS1F/ITS4	29.2411	-25.8407	Africa	soil	53929	0	53929	grassland	16.3	785	4.9	2015	13
			8747	Nkuekam_2018_1C32	ITS1F/ITS4	29.3622	-26.3622	Africa	soil	29166	0	29166	cropland	15.7	754	5.82	2016	62
			8955	Kamutando_2017_6F2C	ITS1F/ITS4	29.7686	-26.1467	Africa	rhizosphere soil	29395	0	29395	grassland	14.9	748	4	2015	20
			9110	Kamutando_2017_6F2C	ITS1F/ITS4	29.8144	-30.5611	Africa	rhizosphere soil	40458	0	40458	grassland	16	891	3.9	2015	22
			9215	Bergottini_2017_02C2	ITS1F/ITS4	-53.9323	-25.833	South America	root	30507	28371	58878	cropland	21	2059	4.14	2013	29
			10325	Kamutando_2017_6F2C	ITS1F/ITS4	28.4889	-25.9278	Africa	rhizosphere soil	27454	0	27454	grassland	16.1	706	5.3	2015	54
			10336	Kamutando_2017_6F2C	ITS1F/ITS4	28.4889	-25.9278	Africa	rhizosphere soil	39353	0	39353	grassland	16.1	706	4.5	2015	103
			10372	Kamutando_2017_6F2C	ITS1F/ITS4	28.4889	-25.9278	Africa	soil	69234	0	69234	grassland	16.1	706	6.3	2015	2
			10408	Kamutando_2017_6F2C	ITS1F/ITS4	29.7686	-26.1467	Africa	soil	36437	0	36437	grassland	14.9	748	4.2	2015	51
			10443	Bergottini_2017_02C2	ITS1F/ITS4	-55.2338	-26.9924	South America	root	15018	13026	28044	cropland	21.2	1859	4.65	2013	1
			10478	Nkuekam_2018_1C32	ITS1F/ITS4	29.6217	-25.9433	Africa	soil	27263	0	27263	cropland	15.8	678	5.39	2016	5
			10497	Waring_2016_A54D	ITS1F/ITS2	-85.6133	10.9185	North America	soil	64184	0	64184	forest	25.2	1716	NA_	2013	4
			10593	Weissbecker_2019_6A75	ITS1F/ITS4	117.907	29.122	Asia	soil	2888	3566	6454	forest	18.4	1725	5.34	2011	1
			10641	Wang_2019_1D49	ITS5/ITS2	108.468	36.074	Asia	soil	54681	0	54681	cropland	8.8	625	8.33	2017	1
			10675	Nkuekam_2018_1C32	ITS1F/ITS4	29.8303	-26.3417	Africa	soil	19645	0	19645	grassland	14.4	793	6.49	2016	49
			10765	Weissbecker_2019_6A75	ITS1F/ITS4	117.906	29.121	Asia	soil	2505	3228	5733	forest	18.4	1725	5.46	2011	1
			10812	Kamutando_2017_6F2C	ITS1F/ITS4	29.9453	-25.9401	Africa	rhizosphere soil	42976	0	42976	grassland	14.7	757	6	2015	26
			10881	Kamutando_2017_6F2C	ITS1F/ITS4	30.025	-30.1017	Africa	rhizosphere soil	17941	0	17941	grassland	14.7	911	4	2015	4
			10882	Kamutando_2017_6F2C	ITS1F/ITS4	29.8144	-30.5611	Africa	rhizosphere soil	20002	0	20002	grassland	16	891	4.1	2015	2
			10890	Nkuekam_2018_1C32	ITS1F/ITS4	30.0036	-25.4803	Africa	soil	19304	0	19304	grassland	13.6	684	6.91	2016	3
			11082	Bergottini_2017_02C2	ITS1F/ITS4	-53.9309	-25.8544	South America	root	15523	12662	28185	cropland	20.8	1990	5.18	2013	6
			11238	Lanzen_2016_CCBC	ITS1F/ITS2	0.0767043	42.6369	Europe	soil	95944	0	95944	grassland	1.6	1282	4.7	2012	6
			11248	Freed_2019_B98F	ITS1F/ITS2	-123	43.93	North America	shoot	42828	0	42828	wetland	12.4	1029	5.9	2016	6
			11312	Peay_2017_BCFB	ITS1F/ITS2	-155.792	20.151	North America	soil	52899	0	52899	grassland	19.6	2176	4.1	2015	1
			11344	Jiao_2018_19D7	ITS5/ITS2	107.926	34.5567	Asia	soil	57244	0	57244	forest	12	785	NA_	2016	1
			11769	Nkuekam_2018_1C32	ITS1F/ITS4	29.3622	-26.3622	Africa	soil	19933	0	19933	grassland	15.7	754	6.91	2016	2
			11840	Nkuekam_2018_1C32	ITS1F/ITS4	30.2675	-25.8331	Africa	soil	18280	0	18280	grassland	13.8	885	5.86	2016	6
			11956	Weissbecker_2019_6A75	ITS1F/ITS4	117.911	29.126	Asia	soil	2753	3333	6086	forest	17.9	1968	4.57	2011	1
			12123	Tedersoo_2015_ED81	ITS1ngs/ITS2	147.376	-9.43501	Australia	soil	11814	0	11814	forest	22.3	2290	5.32	2011	1
			12445	Zhang_2018_1616	ITS5/ITS2	106.386	36.2514	Asia	soil	55429	0	55429	grassland	5.8	577	8.32	2017	4
			12575	Cai_2020_addG	ITS1F/ITS2	102.52	25.41	Asia	soil	88337	0	88337	cropland	15.3	943	5.35	2017	3
			12699	Peay_2017_BCFB	ITS1F/ITS2	-155.792	20.151	North America	soil	67333	0	67333	grassland	19.6	2176	4	2015	1
			12816	Tedersoo_2015_ED81	ITS1F/ITS2	147.376	-9.43501	Australia	soil	26858	0	26858	forest	22.3	2290	5.32	2011	23
			12844	TrevathanTackett_2020_addL	ITS1F/ITS2	142.051	-38.3404	Australia	shoot	70253	0	70253	aquatic	14.1	787	NA_	2016	1
			12938	Kamutando_2017_6F2C	ITS1F/ITS4	29.7686	-26.1467	Africa	soil	28722	0	28722	grassland	14.9	748	4.7	2015	214
			13086	Lanzen_2016_CCBC	ITS1F/ITS2	0.0788999	42.6369	Europe	soil	67508	0	67508	grassland	1.6	1282	7.4	2012	2
			13138	Kerfahi_2016_19C8	ITS1F/ITS2	101.789	2.7439	Asia	soil	13529	0	13529	cropland	27	2077	5.53	2014	33
			13230	Nkuekam_2018_1C32	ITS1F/ITS4	29.5328	-25.8075	Africa	soil	21789	0	21789	cropland	15.9	757	5.31	2016	22
			13670	Cai_2020_addG	ITS1F/ITS2	102.52	25.41	Asia	rhizosphere soil	78889	0	78889	cropland	15.3	943	5.25	2017	1
			13980	Kamutando_2017_6F2C	ITS1F/ITS4	29.9453	-25.9401	Africa	soil	50096	0	50096	grassland	14.7	757	6.1	2015	9
			14280	Kamutando_2017_6F2C	ITS1F/ITS4	30.0239	-29.3749	Africa	soil	31227	0	31227	grassland	14.5	784	4.3	2015	1
			14582	Kamutando_2017_6F2C	ITS1F/ITS4	29.2411	-25.8407	Africa	rhizosphere soil	13723	0	13723	grassland	16.3	785	4.5	2015	37
			14604	Kamutando_2017_6F2C	ITS1F/ITS4	30.0239	-29.3749	Africa	rhizosphere soil	32320	0	32320	grassland	14.5	784	4.6	2015	21
			14698	Kamutando_2017_6F2C	ITS1F/ITS4	29.7686	-26.1467	Africa	rhizosphere soil	32983	0	32983	grassland	14.9	748	4.1	2015	54
			14770	Kamutando_2017_6F2C	ITS1F/ITS4	29.9453	-25.9401	Africa	soil	35976	0	35976	grassland	14.7	757	6.6	2015	9
			14844	Kamutando_2017_6F2C	ITS1F/ITS4	28.4889	-25.9278	Africa	rhizosphere soil	22473	0	22473	grassland	16.1	706	4.5	2015	30
			14864	Tedersoo_2015_ED81	ITS1Fngs/ITS2	147.376	-9.43501	Australia	soil	22647	0	22647	forest	22.3	2290	5.32	2011	13
			14938	Jiao_2018_19D7	ITS5/ITS2	107.926	34.5567	Asia	soil	9773	0	9773	forest	12	785	NA_	2016	1
			15302	Kamutando_2017_6F2C	ITS1F/ITS4	28.5148	-25.9147	Africa	soil	24310	0	24310	grassland	16.3	794	5.3	2015	11
			15320	Kamutando_2017_6F2C	ITS1F/ITS4	29.8144	-30.5611	Africa	rhizosphere soil	51608	0	51608	grassland	16	891	4.2	2015	4
			15352	Kamutando_2017_6F2C	ITS1F/ITS4	29.7686	-26.1467	Africa	soil	44825	0	44825	grassland	14.9	748	4.6	2015	164
			15775	Jiao_2018_19D7	ITS5/ITS2	107.926	34.5567	Asia	soil	79681	0	79681	forest	12	785	NA_	2016	1
			15885	Kamutando_2017_6F2C	ITS1F/ITS4	30.025	-30.1017	Africa	rhizosphere soil	19041	0	19041	grassland	14.7	911	4	2015	15
			15886	Kamutando_2017_6F2C	ITS1F/ITS4	30.025	-30.1017	Africa	soil	33502	0	33502	grassland	14.7	911	4.1	2015	77
			15896	Freed_2019_B98F	ITS1F/ITS2	-123	43.93	North America	rhizosphere soil	25145	0	25145	wetland	12.4	1029	5.9	2016	96
			16022	Jiao_2018_19D7	ITS5/ITS2	107.926	34.5567	Asia	soil	70074	0	70074	forest	12	785	NA_	2016	2
			16113	Kamutando_2017_6F2C	ITS1F/ITS4	28.4889	-25.9278	Africa	soil	42826	0	42826	grassland	16.1	706	5.7	2015	2
			16213	Yang_2020_AO	ITS5/ITS2	107.55	35.7	Asia	soil	18390	0	18390	woodland	10.3	472	NA_	2017	1
			16288	Fan_2019_BU	ITS5/ITS2	116.48	39.88	Asia	air	59157	0	59157	anthropogenic	12.6	609	NA_	2014	1
			16394	Freed_2019_B98F	ITS1F/ITS2	-123	43.93	North America	soil	30767	0	30767	wetland	12.4	1029	5.9	2016	341
			16531	Kamutando_2017_6F2C	ITS1F/ITS4	28.4889	-25.9278	Africa	rhizosphere soil	35424	0	35424	grassland	16.1	706	4.6	2015	27
			17173	Liu_2015_6174	ITS1/ITS4	125.75	44.5167	Asia	soil	6198	1241	7439	cropland	5.6	518	4.56	2012	1
			17326	Kamutando_2017_6F2C	ITS1F/ITS4	30.0239	-29.3749	Africa	soil	21961	0	21961	grassland	14.5	784	4.3	2015	4
			17357	Cai_2020_addG	ITS1F/ITS2	102.52	25.41	Asia	soil	82059	0	82059	cropland	15.3	943	5.27	2017	8
			17517	Kamutando_2017_6F2C	ITS1F/ITS4	30.0239	-29.3749	Africa	rhizosphere soil	43193	1	43194	grassland	14.5	784	3.9	2015	4
			17625	Li_2018_8B5F	ITS1F/ITS2	86.35	44.38	Asia	root	62774	0	62774	grassland	-4.48	310	5.53	2012	12
			17626	Li_2018_8B5F	ITS1F/ITS2	86.35	44.38	Asia	root	62775	0	62775	grassland	9.7	208	5.53	2012	12
			17724	Kamutando_2017_6F2C	ITS1F/ITS4	29.7686	-26.1467	Africa	soil	36161	0	36161	grassland	14.9	748	4.6	2015	208
			17917	Yang_2020_AO	ITS5/ITS2	107.55	35.72	Asia	soil	38714	0	38714	woodland	9.5	592	NA_	2017	27
			18255	Wang_2017_7E18	ITS5/ITS4	120.41	36.1	Asia	soil	6650	5591	12241	cropland	13	771	6.23	2013	1
			18740	Schroeder_2019_3FC1	ITS1F_KYO1/ITS2_KYO2	-95.078	18.5861	North America	root	8845	0	8845	forest	24.4	3164	NA_	2014	26
			18951	Kamutando_2017_6F2C	ITS1F/ITS4	29.2411	-25.8407	Africa	soil	33842	0	33842	grassland	16.3	785	4.9	2015	1
			19236	Kamutando_2017_6F2C	ITS1F/ITS4	30.025	-30.1017	Africa	rhizosphere soil	8393	0	8393	grassland	14.7	911	4	2015	1
			19452	Kamutando_2017_6F2C	ITS1F/ITS4	28.4889	-25.9278	Africa	soil	50047	0	50047	grassland	16.1	706	6.5	2015	1
			19454	Kamutando_2017_6F2C	ITS1F/ITS4	28.4889	-25.9278	Africa	soil	58723	0	58723	grassland	16.1	706	5.1	2015	44
			19499	Guo_2019_7177	ITS5/ITS2	103.37	30.21	Asia	soil	16985	0	16985	cropland	16.2	1206	3.82	2016	1
			19547	Nkuekam_2018_1C32	ITS1F/ITS4	30.2675	-25.8331	Africa	soil	38020	0	38020	cropland	13.8	885	4.88	2016	1
			19626	Fan_2019_BU	ITS5/ITS2	116.48	39.88	Asia	air	52639	0	52639	anthropogenic	12.6	609	NA_	2014	1
			19643	Bergottini_2017_02C2	ITS1F/ITS4	-55.4242	-27.1383	South America	root	7463	5543	13006	cropland	21.2	1691	4.63	2013	5
			19696	Kamutando_2017_6F2C	ITS1F/ITS4	30.025	-30.1017	Africa	soil	34671	0	34671	grassland	14.7	911	4.2	2015	62
			21260	Kamutando_2017_6F2C	ITS1F/ITS4	30.025	-30.1017	Africa	soil	27722	0	27722	grassland	14.7	911	4.7	2015	13
			21940	Cai_2020_addG	ITS1F/ITS2	102.52	25.41	Asia	root	78909	0	78909	cropland	15.3	943	5.35	2017	1
			22541	Weissbecker_2019_6A75	ITS1F/ITS4	117.91	29.127	Asia	soil	2172	2386	4558	forest	17.9	1968	4.97	2011	1
			36402	Jumpponen_2010_573B	ITS1F/ITS2	-96.5778	39.1831	North America	root	5	0	5	grassland	13	788	NA_	2007	2
			51	Bissett_AAAA_2016	ITS1F/ITS4	150.265	-33.6598	Australia	soil	233417	7678	241095	cropland	11.4	1178	5.8	2014	1
			150	Wicaksono_2017_3B9E	fITS7/ITS4	-64.7256	-22.3424	South America	soil	0	227639	227639	forest	15.7	804	4.26	2011 to 2013	1
			167	Gannes_2016_5E98	ITS1F/ITS4	-61.29	10.38	South America	soil	89724	13493	103217	forest	26.3	2165	5	2015	2
			347	Ramirez_2019_D0B2	fITS9/ITS4	15.0953	46.1856	Europe	soil	0	4656	4656	grassland	7.3	1612	NA_	2013	8
			355	Bissett_AAAA_2016	ITS1F/ITS4	150.72	-33.6107	Australia	soil	127436	14658	142094	woodland	17.6	903	5	2015	2
			583	Yan_2018_A0B2	ITS1F/ITS4	138.671	-35.097	Australia	soil	4	157722	157726	woodland	14.6	773	5.3	2015	11
			584	Bissett_AAAA_2016	ITS1F/ITS4	138.671	-35.097	Australia	soil	4	157722	157726	woodland	14.6	773	5.3	2014	11
			720	Tedersoo_2015_ED81	ITS3ngs1 to 5 + ITS3ngs10/ITS4ngs	147.376	-9.43501	Australia	soil	0	45789	45789	forest	22.3	2290	5.32	2011	65
			819	Zhang_2018_C983	ITS3/ITS4	114.18	33.64	Asia	topsoil	0	30068	30068	cropland	15.6	799	7.57	2015	1
			820	Zhang_2018_F81F	ITS3/ITS4	114.198	33.666	Asia	soil	0	30067	30067	cropland	15.6	794	7.57	2015	1
			832	Cregger_2018_added	ITS3/ITS4	-83.96	35.84	North America	shoot	0	168471	168471	forest	14.9	1192	NA_	2014	19
			1155	Cregger_2018_added	ITS3/ITS4	-83.96	35.84	North America	shoot	0	194154	194154	forest	14.9	1192	NA_	2014	22
			1198	Yan_2018_A0B2	ITS1F/ITS4	138.685	-35.1031	Australia	soil	0	132201	132201	woodland	14.4	867	6	2015	4
			1199	Bissett_AAAA_2016	ITS1F/ITS4	138.685	-35.1031	Australia	soil	0	132200	132200	woodland	14.4	867	6	2014	4
			1284	Liu_2020_add	gITS7/ITS4	121.233	51.5167	Asia	soil	0	49696	49696	forest	-2.1	352	6.31	2014	1
			1322	Carson_2019_B39C	fITS7/ITS4	-96.6112	39.1009	North America	soil	0	24434	24434	grassland	12.9	748	6.31	2015	3
			1445	Fan_2018_50C0	ITS3/ITS4	114.891	37.7674	Asia	rhizosphere soil	0	53708	53708	cropland	14.5	515	NA_	2015	30
			1484	Detheridge_2020_Z	ITS3ngs1 to 5 + ITS3ngs10/ITS4ngs	-5.67854	-15.9489	Africa	soil	0	31158	31158	woodland	18.8	892	5.75	2018	96
			1576	Bissett_AAAA_2016	ITS1F/ITS4	138.684	-35.103	Australia	soil	172722	18305	191027	woodland	14.4	867	5.7	2014	3
			1601	Egidi_AD_2019	fITS7/ITS4	146.482	-34.7984	Australia	soil	0	45837	45837	forest	16.8	442	5.76	2003 to 2015	1
			1618	Detheridge_2020_Z	ITS3ngs1 to 5 + ITS3ngs10/ITS4ngs	-5.67948	-15.9488	Africa	soil	0	43786	43786	woodland	18.8	892	5.75	2018	1
			1648	Fan_2018_50C0	ITS3/ITS4	111.89	32.5287	Asia	rhizosphere soil	0	52474	52474	cropland	16.2	865	NA_	2015	10
			1874	Zhang_2018_F81F	ITS3/ITS4	120.189	30.3201	Asia	soil	0	38899	38899	cropland	17.5	1353	6.77	2015	6
			1875	Zhang_2018_C983	ITS3/ITS4	120.19	30.32	Asia	topsoil	0	38899	38899	cropland	17.5	1353	6.77	2015	6
			1887	Zhang_2018_C983	ITS3/ITS4	106.19	38.27	Asia	topsoil	0	40843	40843	cropland	10.5	202	7.86	2015	5
			1888	Zhang_2018_F81F	ITS3/ITS4	106.191	38.2695	Asia	soil	0	40843	40843	cropland	10.5	202	7.86	2015	5
			1957	Fan_2018_50C0	ITS3/ITS4	117.629	37.0036	Asia	rhizosphere soil	0	54776	54776	cropland	13.6	648	NA_	2015	3
			2154	Cregger_2018_added	ITS3/ITS4	-83.96	35.84	North America	root	0	44880	44880	forest	14.9	1192	NA_	2014	31696
			2967	Bissett_AAAA_2016	ITS1F/ITS4	150.268	-33.6526	Australia	soil	207137	15216	222353	cropland	11.7	1165	5.6	2014	1
			3013	Wicaksono_2017_3B9E	fITS7/ITS4	-65.9147	-27.3226	South America	soil	0	156833	156833	forest	16.7	753	6.24	2011 to 2013	1
			3143	Ramirez_2019_D0B2	fITS9/ITS4	13.4664	48.5714	Europe	root+rhizosphere soil	0	24356	24356	grassland	9.8	810	4.79	2014	1
			3188	Cregger_2018_added	ITS3/ITS4	-83.96	35.84	North America	rhizosphere soil	0	240124	240124	forest	14.9	1192	NA_	2014	5
			3194	Bissett_AAAA_2016	ITS1F/ITS4	138.685	-35.103	Australia	soil	100357	41021	141378	woodland	14.4	867	5.9	2014	1
			3218	Yan_2018_A0B2	ITS1F/ITS4	138.678	-35.0984	Australia	soil	0	89713	89713	woodland	14.6	780	5.9	2015	1
			3219	Bissett_AAAA_2016	ITS1F/ITS4	138.678	-35.0984	Australia	soil	0	89713	89713	woodland	14.6	780	5.9	2014	1
			3366	Cregger_2018_added	ITS3/ITS4	-83.96	35.84	North America	rhizosphere soil	0	291080	291080	forest	14.9	1192	NA_	2014	126
			3380	Cregger_2018_added	ITS3/ITS4	-83.96	35.84	North America	rhizosphere soil	0	52510	52510	forest	14.9	1192	NA_	2014	56
			3381	Fan_2018_50C0	ITS3/ITS4	111.841	32.5554	Asia	rhizosphere soil	0	45245	45245	cropland	16.2	878	NA_	2015	26
			3394	Cregger_2018_added	ITS3/ITS4	-83.96	35.84	North America	rhizosphere soil	0	135163	135163	forest	14.9	1192	NA_	2014	230
			3400	Cregger_2018_added	ITS3/ITS4	-83.96	35.84	North America	rhizosphere soil	0	145536	145536	forest	14.9	1192	NA_	2014	57
			3402	Cregger_2018_added	ITS3/ITS4	-83.96	35.84	North America	rhizosphere soil	0	212479	212479	forest	14.9	1192	NA_	2014	96
			3410	Egidi_AD_2019	fITS7/ITS4	-85.4	42.4	North America	soil	0	112508	112508	grassland	9.2	884	6.31	2003 to 2015	6
			3452	Tedersoo_2015_ED81	ITS3/ITS4	147.349	-9.4448	Australia	soil	0	25007	25007	forest	22.8	1969	4.51	2011	1
			3467	Yan_2018_A0B2	ITS1F/ITS4	138.684	-35.103	Australia	soil	1	138303	138304	woodland	14.4	867	5.7	2015	59
			3468	Bissett_AAAA_2016	ITS1F/ITS4	138.684	-35.103	Australia	soil	1	138303	138304	woodland	14.4	867	5.7	2014	59
			3479	Carson_2019_B39C	fITS7/ITS4	-96.6123	39.1014	North America	soil	0	12366	12366	grassland	12.9	748	6.31	2014	1
			3511	Gannes_2016_5E98	ITS1F/ITS4	-61.1	10.48	South America	soil	87017	12401	99418	forest	26.4	2361	5.2	2015	5
			3554	Fan_2018_50C0	ITS3/ITS4	119.999	36.6268	Asia	soil	0	59596	59596	cropland	13	692	NA_	2015	4
			3728	Fan_2018_50C0	ITS3/ITS4	111.91	32.5417	Asia	soil	0	56159	56159	cropland	16.2	870	NA_	2015	12
			3741	Cregger_2018_added	ITS3/ITS4	-83.96	35.84	North America	root	0	58604	58604	forest	14.9	1192	NA_	2014	2744
			3791	Qian_2019_9691	fITS7/ITS4	114.65	22.57	Asia	root	5	42336	42341	shrubland	23.2	1929	NA_	2017	275
			3868	Qian_2019_9691	fITS7/ITS4	114.65	22.57	Asia	root	6	54463	54469	shrubland	23.2	1929	NA_	2017	218
			3965	Egidi_AD_2019	fITS7/ITS4	-96.43	47.05	North America	soil	0	110279	110279	grassland	5.6	618	7.1	2003 to 2015	37
			3975	Cregger_2018_added	ITS3/ITS4	-83.96	35.84	North America	rhizosphere soil	0	116760	116760	forest	14.9	1192	NA_	2014	11
			4028	Carson_2019_B39C	fITS7/ITS4	-96.6106	39.1017	North America	soil	0	41334	41334	grassland	12.9	748	6.31	2015	4
			4060	Tedersoo_2014_B9DD	ITS3/ITS4	45.381	-22.5616	Africa	soil	0	7065	7065	woodland	20.5	1007	3.88	2010	1
			4230	Zhang_2018_F81F	ITS3/ITS4	117.302	34.2818	Asia	rhizosphere soil	0	7828	7828	cropland	14.7	860	8.04	2015	4
			4231	Zhang_2018_C983	ITS3/ITS4	117.3	34.28	Asia	rhizosphere soil	0	7828	7828	cropland	14.7	860	8.04	2015	4
			4265	Bissett_AAAA_2016	ITS1F/ITS4	152.879	-27.3861	Australia	soil	167658	14730	182388	grassland	20.2	949	6	2013	3
			4271	Bissett_AAAA_2016	ITS1F/ITS4	138.684	-35.103	Australia	soil	0	149507	149507	woodland	14.4	867	5.6	2014	1
			4272	Yan_2018_A0B2	ITS1F/ITS4	138.684	-35.103	Australia	soil	0	149507	149507	woodland	14.4	867	5.6	2015	1
			4534	Wicaksono_2017_3B9E	fITS7/ITS4	-64.7225	-22.3556	South America	soil	0	162067	162067	forest	15.8	757	4.6	2011 to 2013	45
			4876	Carson_2019_B39C	fITS7/ITS4	-96.6112	39.1009	North America	soil	0	20886	20886	grassland	12.9	748	6.31	2015	1
			5001	DelgadoBaquerizo_2017_BB88	fITS7/ITS4	-102.456	22.3524	North America	soil	0	77862	77862	shrubland	16.1	596	6.92916	2008	6
			5019	Carson_2019_B39C	fITS7/ITS4	-96.6106	39.101	North America	soil	0	29580	29580	grassland	12.9	748	6.44	2015	1
			5040	Zhang_2018_F81F	ITS3/ITS4	106.63	26.6488	Asia	rhizosphere soil	0	42207	42207	cropland	14.8	1073	7.28	2015	12
			5042	Zhang_2018_C983	ITS3/ITS4	106.63	26.65	Asia	rhizosphere soil	0	42209	42209	cropland	14.7	1252	7.28	2015	12
			5086	Zhang_2018_C983	ITS3/ITS4	127.46	50.25	Asia	topsoil	0	38591	38591	cropland	0.9	527	5.88	2015	13
			5088	Zhang_2018_F81F	ITS3/ITS4	127.463	50.2527	Asia	soil	0	38591	38591	cropland	0.9	527	5.88	2015	13
			5164	Urbina_2016_CE8E	gITS7/ITS4m	-65.8283	18.3103	North America	soil	0	28252	28252	forest	24	1941	NA_	NA_	17
			5290	Zhang_2018_C983	ITS3/ITS4	115.95	28.52	Asia	topsoil	0	46680	46680	cropland	18.6	1686	5.37	2015	6
			5291	Zhang_2018_F81F	ITS3/ITS4	115.95	28.5213	Asia	soil	0	46678	46678	cropland	18.6	1567	5.37	2015	6
			5312	Cregger_2018_added	ITS3/ITS4	-83.96	35.84	North America	root	0	46780	46780	forest	14.9	1192	NA_	2014	89
			5354	Tedersoo_2015_ED81	ITS3ngs1 to 5 + ITS3ngs10/ITS4ngs	147.349	-9.4448	Australia	soil	0	29384	29384	forest	22.8	1969	4.51	2011	1
			5400	Zhang_2018_C983	ITS3/ITS4	103.11	25.36	Asia	topsoil	0	27308	27308	cropland	15.5	945	6.84	2015	10
			5404	Zhang_2018_F81F	ITS3/ITS4	103.11	25.3588	Asia	soil	0	27308	27308	cropland	15.5	945	6.84	2015	10
			5423	Detheridge_2020_Z	ITS3ngs1 to 5 + ITS3ngs10/ITS4ngs	-5.68674	-15.9812	Africa	soil	0	37732	37732	woodland	18.5	919	5.86	2018	2
			5652	Ramirez_2019_D0B2	fITS9/ITS4	5.84493	51.7544	Europe	root+rhizosphere soil	0	2789	2789	grassland	10.3	771	5.62	2014	1
			5674	Cregger_2018_added	ITS3/ITS4	-83.96	35.84	North America	shoot	0	4421	4421	forest	14.9	1192	NA_	2014	27
			5689	Fan_2018_50C0	ITS3/ITS4	119.938	36.6186	Asia	soil	0	52529	52529	cropland	13.1	686	NA_	2015	8
			5698	Fan_2018_50C0	ITS3/ITS4	114.891	37.7674	Asia	soil	0	44329	44329	cropland	14.5	515	NA_	2015	22
			5711	Cregger_2018_added	ITS3/ITS4	-83.96	35.84	North America	rhizosphere soil	0	167237	167237	forest	14.9	1192	NA_	2014	77
			5760	Ramirez_2019_D0B2	fITS9/ITS4	15.0953	46.1856	Europe	soil	0	3554	3554	grassland	7.3	1612	NA_	2013	2
			5768	Cregger_2018_added	ITS3/ITS4	-83.96	35.84	North America	rhizosphere soil	0	139587	139587	forest	14.9	1192	NA_	2014	162
			5774	Fan_2018_50C0	ITS3/ITS4	114.831	37.7664	Asia	rhizosphere soil	0	58346	58346	cropland	14.5	515	NA_	2015	3
			5778	Fan_2018_50C0	ITS3/ITS4	117.633	36.9502	Asia	soil	0	47535	47535	cropland	13.6	636	NA_	2015	5
			5781	Fan_2018_50C0	ITS3/ITS4	117.705	37.0293	Asia	rhizosphere soil	0	56582	56582	cropland	13.5	638	NA_	2015	4
			5788	Egidi_AD_2019	fITS7/ITS4	145.906	-34.7477	Australia	soil	0	45791	45791	forest	17	397	5.78	2003 to 2015	1
			5894	Cregger_2018_added	ITS3/ITS4	-83.96	35.84	North America	shoot	0	44497	44497	forest	14.9	1192	NA_	2014	18
			6066	Castano_2019_1632	fITS7/ITS4	38.6189	7.08389	Africa	soil	0	56861	56861	cropland	19	918	6.24	2015	12
			6083	Fan_2018_50C0	ITS3/ITS4	117.705	37.0293	Asia	soil	0	47730	47730	cropland	13.5	638	NA_	2015	2
			6210	Fan_2018_50C0	ITS3/ITS4	117.719	36.9467	Asia	rhizosphere soil	0	56274	56274	cropland	13.6	624	NA_	2015	3
			6228	Carson_2019_B39C	fITS7/ITS4	-96.6107	39.1015	North America	soil	0	27190	27190	grassland	12.9	748	6.44	2015	5
			6242	Bissett_AAAA_2016	ITS1F/ITS4	150.73	-33.6129	Australia	soil	116874	21733	138607	grassland	17.6	906	5.3	2015	2
			6272	Carson_2019_B39C	fITS7/ITS4	-96.6123	39.1014	North America	soil	0	16343	16343	grassland	12.9	748	6.31	2015	3
			6357	Carson_2019_B39C	fITS7/ITS4	-96.6126	39.1017	North America	soil	0	50785	50785	grassland	12.9	748	6.44	2015	3
			6368	Carson_2019_B39C	fITS7/ITS4	-96.6128	39.1013	North America	soil	0	21366	21366	grassland	12.9	748	6.44	2015	8
			6386	Zhang_2018_C983	ITS3/ITS4	106.05	30.87	Asia	rhizosphere soil	0	5944	5944	cropland	18.1	1008	7.83	2015	2
			6388	Zhang_2018_F81F	ITS3/ITS4	106.063	30.8764	Asia	rhizosphere soil	0	5943	5943	cropland	18.2	896	7.83	2015	2
			6414	Cregger_2018_added	ITS3/ITS4	-83.96	35.84	North America	soil	0	10416	10416	forest	14.9	1192	NA_	2014	97
			6495	Cregger_2018_added	ITS3/ITS4	-83.96	35.84	North America	rhizosphere soil	0	84654	84654	forest	14.9	1192	NA_	2014	21
			6797	Park_2018_569C	ITS1F/ITS4	126.14	34.45	Asia	root	1355	3165	4520	forest	14	1624	NA_	2015	1
			6833	Qian_2019_9691	fITS7/ITS4	114.65	22.57	Asia	root	5	67703	67708	shrubland	23.2	1929	NA_	2017	51
			6871	Cregger_2018_added	ITS3/ITS4	-83.96	35.84	North America	root	0	2733	2733	forest	14.9	1192	NA_	2014	87
			6883	Zhang_2018_F81F	ITS3/ITS4	113.691	35.0095	Asia	soil	0	15757	15757	cropland	15.1	588	8.22	2015	7
			6884	Zhang_2018_C983	ITS3/ITS4	113.69	35.01	Asia	topsoil	0	15757	15757	cropland	15.1	588	8.22	2015	7
			6890	Bissett_AAAA_2016	ITS1F/ITS4	138.685	-35.103	Australia	soil	0	105225	105225	woodland	14.4	867	5.9	2014	3
			6891	Yan_2018_A0B2	ITS1F/ITS4	138.685	-35.103	Australia	soil	0	105225	105225	woodland	14.4	867	5.9	2015	3
			6899	Fan_2018_50C0	ITS3/ITS4	114.856	37.8031	Asia	soil	0	46477	46477	cropland	14.5	521	NA_	2015	10
			6909	Fan_2018_50C0	ITS3/ITS4	119.981	36.6641	Asia	soil	0	60811	60811	cropland	13	689	NA_	2015	30
			6931	Carson_2019_B39C	fITS7/ITS4	-96.6126	39.1017	North America	soil	0	25801	25801	grassland	12.9	748	6.44	2015	1
			6948	Zhang_2018_C983	ITS3/ITS4	125.84	42.64	Asia	topsoil	0	36075	36075	cropland	6.1	693	5.18	2015	2
			6949	Zhang_2018_F81F	ITS3/ITS4	125.84	42.6385	Asia	soil	0	36075	36075	cropland	6.1	894	5.18	2015	2
			7135	Cregger_2018_added	ITS3/ITS4	-83.96	35.84	North America	rhizosphere soil	0	169885	169885	forest	14.9	1192	NA_	2014	4
			7136	Cregger_2018_added	ITS3/ITS4	-83.96	35.84	North America	root	0	69261	69261	forest	14.9	1192	NA_	2014	148
			7140	Carson_2019_B39C	fITS7/ITS4	-96.6112	39.1009	North America	soil	0	8263	8263	grassland	12.9	748	6.31	2015	9
			7165	Fan_2018_50C0	ITS3/ITS4	115.042	36.2301	Asia	soil	0	43928	43928	cropland	14.7	532	NA_	2015	2
			7167	Fan_2018_50C0	ITS3/ITS4	114.172	33.4234	Asia	soil	0	49307	49307	cropland	15.7	856	NA_	2015	12
			7168	Fan_2018_50C0	ITS3/ITS4	115.507	33.2935	Asia	soil	0	51775	51775	cropland	15.6	849	NA_	2015	5
			7169	Fan_2018_50C0	ITS3/ITS4	115.042	36.2301	Asia	rhizosphere soil	0	50326	50326	cropland	14.7	532	NA_	2015	3
			7176	Carson_2019_B39C	fITS7/ITS4	-96.6106	39.1017	North America	soil	0	18377	18377	grassland	12.9	748	6.31	2015	3
			7207	Qian_2019_9691	fITS7/ITS4	114.65	22.57	Asia	root	4	88906	88910	shrubland	23.2	1929	NA_	2017	4
			7342	Bissett_AAAA_2016	ITS1F/ITS4	150.265	-33.6598	Australia	soil	249121	14082	263203	cropland	11.4	1178	5.8	2014	2
			7580	Egidi_AD_2019	fITS7/ITS4	-102.456	22.3524	North America	soil	0	87473	87473	grassland	16.1	596	6.954	2003 to 2015	1
			7672	Qian_2019_9691	fITS7/ITS4	114.65	22.57	Asia	root	6	44093	44099	shrubland	23.2	1929	NA_	2017	141
			7724	Cregger_2018_added	ITS3/ITS4	-83.96	35.84	North America	root	0	65327	65327	forest	14.9	1192	NA_	2014	2908
			7754	Detheridge_2020_Z	ITS3ngs1 to 5 + ITS3ngs10/ITS4ngs	-5.68671	-15.9812	Africa	soil	0	41852	41852	woodland	18.5	919	5.86	2018	3
			7765	Zhang_2018_F81F	ITS3/ITS4	102.785	37.8697	Asia	rhizosphere soil	0	6441	6441	cropland	8.7	169	8.25	2015	6
			7766	Zhang_2018_C983	ITS3/ITS4	102.79	37.87	Asia	rhizosphere soil	0	6441	6441	cropland	8.7	169	8.25	2015	6
			7783	Zhang_2018_F81F	ITS3/ITS4	114.691	27.3714	Asia	soil	0	15849	15849	cropland	19	1573	5.75	2015	7
			7784	Zhang_2018_C983	ITS3/ITS4	114.69	27.37	Asia	topsoil	0	15849	15849	cropland	19	1405	5.75	2015	7
			7856	Carson_2019_B39C	fITS7/ITS4	-96.6106	39.1017	North America	soil	0	31158	31158	grassland	12.9	748	6.31	2015	1
			7996	Cregger_2018_added	ITS3/ITS4	-83.96	35.84	North America	root	0	59758	59758	forest	14.9	1192	NA_	2014	304
			8012	Song_2019_add	ITS86F/ITS4	101.229	21.9867	Asia	soil	0	20615	20615	forest	19	2042	6.63	2013	4
			8048	Ramirez_2019_D0B2	fITS9/ITS4	14.4961	46.3992	Europe	root+rhizosphere soil	0	11725	11725	grassland	7.1	1222	7.57	2014	1
			8057	Detheridge_2020_Z	ITS3ngs1 to 5 + ITS3ngs10/ITS4ngs	-5.67937	-15.9488	Africa	soil	0	39452	39452	woodland	18.8	892	5.75	2018	1
			8126	Fan_2018_50C0	ITS3/ITS4	111.91	32.5417	Asia	rhizosphere soil	0	55289	55289	cropland	16.2	870	NA_	2015	20
			8128	Fan_2018_50C0	ITS3/ITS4	114.27	33.3618	Asia	soil	0	59850	59850	cropland	15.7	855	NA_	2015	75
			8130	Fan_2018_50C0	ITS3/ITS4	117.074	35.0668	Asia	soil	0	61904	61904	cropland	14.3	752	NA_	2015	16
			8179	Carson_2019_B39C	fITS7/ITS4	-96.6106	39.1017	North America	soil	0	22366	22366	grassland	12.9	748	6.31	2015	5
			8181	Carson_2019_B39C	fITS7/ITS4	-96.6122	39.102	North America	soil	0	31780	31780	grassland	12.9	748	6.31	2015	4
			8278	Bissett_AAAA_2016	ITS1F/ITS4	138.671	-35.097	Australia	soil	4	182557	182561	woodland	14.6	773	5.6	2014	2
			8279	Yan_2018_A0B2	ITS1F/ITS4	138.671	-35.097	Australia	soil	4	182557	182561	woodland	14.6	773	5.6	2015	2
			8334	Carson_2019_B39C	fITS7/ITS4	-96.6106	39.101	North America	soil	0	22191	22191	grassland	12.9	748	6.44	2015	1
			8335	Carson_2019_B39C	fITS7/ITS4	-96.6106	39.101	North America	soil	0	13909	13909	grassland	12.9	748	6.44	2015	1
			8336	Carson_2019_B39C	fITS7/ITS4	-96.6123	39.1014	North America	soil	0	6976	6976	grassland	12.9	748	6.31	2015	2
			8339	Carson_2019_B39C	fITS7/ITS4	-96.6107	39.1015	North America	soil	0	51461	51461	grassland	12.9	748	6.44	2015	1
			8363	Zhang_2018_C983	ITS3/ITS4	81.84	43.23	Asia	topsoil	0	39365	39365	cropland	6.8	273	NA_	2015	9
			8364	Zhang_2018_F81F	ITS3/ITS4	112.532	37.6886	Asia	soil	0	16774	16774	cropland	18.2	1491	8.34	2015	6
			8365	Zhang_2018_C983	ITS3/ITS4	112.53	37.69	Asia	topsoil	0	16774	16774	cropland	11	445	8.34	2015	6
			8366	Zhang_2018_F81F	ITS3/ITS4	81.8404	43.2309	Asia	soil	0	39365	39365	cropland	6.8	273	NA_	2015	9
			8461	Bergottini_2017_02C2	ITS1F/ITS4	-55.2336	-26.993	South America	root	17661	14098	31759	cropland	21.2	1859	3.96	2013	3
			8533	Song_2019_add	ITS86F/ITS4	101.286	21.909	Asia	soil	0	8987	8987	forest	22.5	1230	6.95	2013	3
			8537	Cregger_2018_added	ITS3/ITS4	-83.96	35.84	North America	root	0	25967	25967	forest	14.9	1192	NA_	2014	345
			8763	Detheridge_2020_Z	ITS3ngs1 to 5 + ITS3ngs10/ITS4ngs	-5.73459	-15.9872	Africa	soil	0	22529	22529	woodland	18.2	924	6.38	2018	1
			8765	Detheridge_2020_Z	ITS3ngs1 to 5 + ITS3ngs10/ITS4ngs	-5.73459	-15.9872	Africa	soil	0	22881	22881	woodland	18.2	924	6.38	2018	5
			8868	Zhang_2018_C983	ITS3/ITS4	121.21	37.42	Asia	topsoil	0	21550	21550	cropland	12.6	577	7.41	2015	4
			8870	Zhang_2018_F81F	ITS3/ITS4	121.208	37.4151	Asia	soil	0	21550	21550	cropland	12.6	580	7.41	2015	4
			8922	Urbina_2016_CE8E	gITS7/ITS4m	-66.989	18.1484	North America	soil	0	29246	29246	forest	22.6	1761	NA_	NA_	1
			9062	Tedersoo_2015_ED81	ITS3/ITS4	147.376	-9.43501	Australia	soil	0	50368	50368	forest	22.3	2290	5.32	2011	72
			9139	Fan_2018_50C0	ITS3/ITS4	111.89	32.5287	Asia	soil	0	49555	49555	cropland	16.2	865	NA_	2015	5
			9215	Bergottini_2017_02C2	ITS1F/ITS4	-53.9323	-25.833	South America	root	30507	28371	58878	cropland	21	2059	4.14	2013	1
			9340	Cregger_2018_added	ITS3/ITS4	-83.96	35.84	North America	root	0	2265	2265	forest	14.9	1192	NA_	2014	174
			9558	DelgadoBaquerizo_2017_BB88	fITS7/ITS4	-102.456	22.3524	North America	soil	0	82059	82059	shrubland	16.1	596	6.92916	2008	1
			9572	UOBC_2016_5CA6	ITS3/ITS4	-95.15	31.11	North America	soil	0	12398	12398	forest	19.6	1208	4.48	2012	1
			9592	Gannes_2016_5E98	ITS1F/ITS4	-61.28	10.38	South America	soil	40792	19508	60300	forest	26.4	2102	4.8	2015	6
			9593	Detheridge_2020_Z	ITS3ngs1 to 5 + ITS3ngs10/ITS4ngs	-5.73565	-15.9875	Africa	soil	0	13549	13549	woodland	18.2	924	6.87	2018	21
			9594	Detheridge_2020_Z	ITS3ngs1 to 5 + ITS3ngs10/ITS4ngs	-5.73565	-15.9875	Africa	soil	0	15854	15854	woodland	18.2	924	6.87	2018	16
			9596	Detheridge_2020_Z	ITS3ngs1 to 5 + ITS3ngs10/ITS4ngs	-5.73563	-15.9875	Africa	soil	0	18781	18781	woodland	18.2	924	6.87	2018	33
			9643	Carson_2019_B39C	fITS7/ITS4	-96.6128	39.1013	North America	soil	0	14710	14710	grassland	12.9	748	6.44	2015	4
			9655	Detheridge_2020_Z	ITS3ngs1 to 5 + ITS3ngs10/ITS4ngs	-5.67931	-15.9489	Africa	soil	0	36922	36922	woodland	18.8	892	5.75	2018	19
			9663	Gannes_2016_5E98	ITS1F/ITS4	-61.28	10.38	South America	soil	24114	9949	34063	forest	26.4	2102	4.8	2015	1
			9668	Tedersoo_2015_ED81	gITS7/ITS4ngs	147.376	-9.43501	Australia	soil	0	10244	10244	forest	22.3	2290	5.32	2011	14
			9674	Carson_2019_B39C	fITS7/ITS4	-96.6107	39.1015	North America	soil	0	28836	28836	grassland	12.9	748	6.44	2015	3
			9734	Fan_2018_50C0	ITS3/ITS4	115.567	33.256	Asia	soil	0	44951	44951	cropland	15.6	854	NA_	2015	2
			9800	Zhang_2018_C983	ITS3/ITS4	108.07	34.29	Asia	topsoil	0	74546	74546	cropland	14.7	734	8.03	2015	1
			9801	Zhang_2018_F81F	ITS3/ITS4	108.069	34.29	Asia	soil	0	74544	74544	cropland	14.7	1178	8.03	2015	1
			9807	Cregger_2018_added	ITS3/ITS4	-83.96	35.84	North America	soil	0	12842	12842	forest	14.9	1192	NA_	2014	37
			9818	Liu_2019_250D	gITS7/ITS4+ITS4arch	118.5	32.05	Asia	rhizosphere soil	0	53694	53694	forest	15.5	1079	4.93	2017	23
			9831	Zhang_2018_F81F	ITS3/ITS4	118.487	24.8788	Asia	rhizosphere soil	0	15914	15914	cropland	21.8	1609	6.24	2015	1
			9832	Zhang_2018_C983	ITS3/ITS4	118.49	24.88	Asia	rhizosphere soil	0	15914	15914	cropland	21.8	1127	6.24	2015	1
			10128	Detheridge_2020_Z	ITS3ngs1 to 5 + ITS3ngs10/ITS4ngs	-5.66036	-15.946	Africa	soil	0	26552	26552	woodland	19.3	888	5.58	2018	2
			10280	Qian_2019_9691	fITS7/ITS4	114.65	22.57	Asia	root	6	53996	54002	shrubland	23.2	1929	NA_	2017	21
			10350	Cregger_2018_added	ITS3/ITS4	-83.96	35.84	North America	root	0	21046	21046	forest	14.9	1192	NA_	2014	253
			10434	Tedersoo_2014_B9DD	ITS3/ITS4	29.45	-19.8833	Africa	soil	0	5828	5828	woodland	18	678	4.7	2012	2
			10463	Zhang_2018_C983	ITS3/ITS4	111.51	36.11	Asia	topsoil	0	21894	21894	cropland	13.5	455	8.08	2015	1
			10464	Zhang_2018_F81F	ITS3/ITS4	111.51	36.111	Asia	soil	0	21894	21894	cropland	13.5	455	8.08	2015	1
			10593	Weissbecker_2019_6A75	ITS1F/ITS4	117.907	29.122	Asia	soil	2888	3566	6454	forest	18.4	1725	5.34	2011	2
			10765	Weissbecker_2019_6A75	ITS1F/ITS4	117.906	29.121	Asia	soil	2505	3228	5733	forest	18.4	1725	5.46	2011	3
			10791	Tedersoo_2015_ED81	gITS7/ITS4	147.376	-9.43501	Australia	soil	0	19728	19728	forest	22.3	2290	5.32	2011	16
			10838	Cregger_2018_added	ITS3/ITS4	-83.96	35.84	North America	root	0	67860	67860	forest	14.9	1192	NA_	2014	301
			10920	Fan_2018_50C0	ITS3/ITS4	111.944	32.5221	Asia	rhizosphere soil	0	46827	46827	cropland	16.3	868	NA_	2015	4
			10921	Fan_2018_50C0	ITS3/ITS4	111.944	32.5221	Asia	soil	0	43538	43538	cropland	16.3	868	NA_	2015	3
			11012	Cregger_2018_added	ITS3/ITS4	-83.96	35.84	North America	shoot	0	8460	8460	forest	14.9	1192	NA_	2014	8
			11084	Egidi_AD_2019	fITS7/ITS4	145.559	-33.4748	Australia	soil	0	37704	37704	forest	17.9	381	8.84	2003 to 2015	1
			11085	Zhang_2018_F81F	ITS3/ITS4	112.322	25.8606	Asia	soil	0	24567	24567	cropland	19.1	1408	5.99	2015	80
			11086	Zhang_2018_C983	ITS3/ITS4	112.33	25.85	Asia	topsoil	0	24567	24567	cropland	19	1432	5.99	2015	80
			11229	Cregger_2018_added	ITS3/ITS4	-83.96	35.84	North America	root	0	43740	43740	forest	14.9	1192	NA_	2014	275
			11231	Cregger_2018_added	ITS3/ITS4	-83.96	35.84	North America	root	0	23619	23619	forest	14.9	1192	NA_	2014	17
			11387	Zhang_2018_C983	ITS3/ITS4	125.24	43.93	Asia	topsoil	0	23016	23016	cropland	5.8	574	6.78	2015	4
			11390	Zhang_2018_C983	ITS3/ITS4	108.24	22.6	Asia	topsoil	0	18878	18878	cropland	22.3	1255	8.2	2015	3
			11391	Zhang_2018_F81F	ITS3/ITS4	108.134	22.5916	Asia	soil	0	18878	18878	cropland	22.2	1290	8.2	2015	3
			11393	Zhang_2018_F81F	ITS3/ITS4	117.079	36.7115	Asia	soil	0	43316	43316	cropland	13.8	638	7.74	2015	2
			11394	Zhang_2018_F81F	ITS3/ITS4	125.239	43.9295	Asia	soil	0	23015	23015	cropland	5.8	574	6.78	2015	4
			11395	Zhang_2018_C983	ITS3/ITS4	117.08	36.71	Asia	topsoil	0	43318	43318	cropland	13.8	638	7.74	2015	2
			11416	Detheridge_2020_Z	ITS3ngs1 to 5 + ITS3ngs10/ITS4ngs	-5.67937	-15.9488	Africa	soil	0	29830	29830	woodland	18.8	892	5.75	2018	5
			11438	Zhou_2016_A8F1	gITS7/ITS4	-65.8	18.3	North America	soil	0	31701	31701	forest	21.5	3117	5.06	2012	8
			11455	Fan_2018_50C0	ITS3/ITS4	115	36.2537	Asia	soil	0	59070	59070	cropland	14.7	528	NA_	2015	5
			11458	Cregger_2018_added	ITS3/ITS4	-83.96	35.84	North America	soil	0	12731	12731	forest	14.9	1192	NA_	2014	53
			11635	Fan_2018_50C0	ITS3/ITS4	117	35.0052	Asia	rhizosphere soil	0	51135	51135	cropland	14.4	754	NA_	2015	2
			11636	Cregger_2018_added	ITS3/ITS4	-83.96	35.84	North America	rhizosphere soil	0	128167	128167	forest	14.9	1192	NA_	2014	5
			11638	Detheridge_2020_Z	ITS3ngs1 to 5 + ITS3ngs10/ITS4ngs	-5.67948	-15.9488	Africa	soil	0	41504	41504	woodland	18.8	892	5.75	2018	1
			11677	Castano_2019_1632	fITS7/ITS4	38.6189	7.08389	Africa	soil	0	74939	74939	cropland	19	918	6.2	2015	15
			11819	Cregger_2018_added	ITS3/ITS4	-83.96	35.84	North America	rhizosphere soil	0	44651	44651	forest	14.9	1192	NA_	2014	38
			11956	Weissbecker_2019_6A75	ITS1F/ITS4	117.911	29.126	Asia	soil	2753	3333	6086	forest	17.9	1968	4.57	2011	1
			11961	Fan_2018_50C0	ITS3/ITS4	116.982	35.0638	Asia	soil	0	47620	47620	cropland	14.4	733	NA_	2015	2
			11974	Fan_2018_50C0	ITS3/ITS4	117	35.0052	Asia	soil	0	57508	57508	cropland	14.4	754	NA_	2015	4
			11984	UOBC_2016_5CA6	ITS3/ITS4	-95.15	31.11	North America	soil	0	3632	3632	forest	19.6	1208	4.43	2012	1
			12127	Cregger_2018_added	ITS3/ITS4	-83.96	35.84	North America	root	0	6460	6460	forest	14.9	1192	NA_	2014	14
			12169	Fan_2018_50C0	ITS3/ITS4	113.345	34.8898	Asia	rhizosphere soil	0	43856	43856	cropland	15	589	NA_	2015	10
			12172	Fan_2018_50C0	ITS3/ITS4	114.172	33.4234	Asia	rhizosphere soil	0	52409	52409	cropland	15.7	856	NA_	2015	23
			12241	Ramirez_2019_D0B2	fITS9/ITS4	13.2339	48.3275	Europe	root+rhizosphere soil	0	5250	5250	grassland	9.9	775	7.93	2014	2
			12301	Detheridge_2020_Z	ITS3ngs1 to 5 + ITS3ngs10/ITS4ngs	-5.67931	-15.9489	Africa	soil	0	22151	22151	woodland	18.8	892	5.75	2018	4
			12412	Cregger_2018_added	ITS3/ITS4	-83.96	35.84	North America	root	0	24213	24213	forest	14.9	1192	NA_	2014	119
			12486	Castano_2019_1632	fITS7/ITS4	38.6189	7.08389	Africa	soil	0	11678	11678	cropland	19	918	6.15	2015	1
			12589	Liu_2019_250D	gITS7/ITS4+ITS4arch	118.5	32.05	Asia	rhizosphere soil	0	37185	37185	forest	15.5	1079	4.93	2017	1
			12590	Zhang_2018_F81F	ITS3/ITS4	114.327	30.5793	Asia	soil	0	18011	18011	cropland	20.7	1349	7.97	2015	2
			12592	Zhang_2018_C983	ITS3/ITS4	114.33	30.58	Asia	topsoil	0	18014	18014	cropland	17.3	1199	7.97	2015	2
			12610	UOBC_2016_5CA6	ITS3/ITS4	-95.15	31.11	North America	soil	0	20495	20495	forest	19.6	1208	NA_	2012	1
			12648	Carson_2019_B39C	fITS7/ITS4	-96.6106	39.101	North America	soil	0	33580	33580	grassland	12.9	748	6.44	2015	4
			12967	Qian_2019_9691	fITS7/ITS4	114.65	22.57	Asia	rhizosphere soil	4	85475	85479	shrubland	23.2	1929	NA_	2017	7
			13012	Cregger_2018_added	ITS3/ITS4	-83.96	35.84	North America	rhizosphere soil	0	28782	28782	forest	14.9	1192	NA_	2014	13
			13015	Cregger_2018_added	ITS3/ITS4	-83.96	35.84	North America	soil	0	11002	11002	forest	14.9	1192	NA_	2014	90
			13024	UOBC_2016_5CA6	ITS3/ITS4	-95.15	31.11	North America	soil	0	36246	36246	forest	19.6	1208	4.51	2012	3
			13070	Cregger_2018_added	ITS3/ITS4	-83.96	35.84	North America	shoot	0	134760	134760	forest	14.9	1192	NA_	2014	19
			13137	Tedersoo_2014_B9DD	ITS3/ITS4	147.376	-9.43501	Australia	soil	0	5339	5339	forest	22.3	2290	5.32	2011	3
			13216	Cregger_2018_added	ITS3/ITS4	-83.96	35.84	North America	root	0	107148	107148	forest	14.9	1192	NA_	2014	222
			13413	Carson_2019_B39C	fITS7/ITS4	-96.6107	39.1015	North America	soil	0	10986	10986	grassland	12.9	748	6.44	2015	5
			13502	Fan_2018_50C0	ITS3/ITS4	117.633	36.9502	Asia	rhizosphere soil	0	44044	44044	cropland	13.6	636	NA_	2015	1
			13506	Qian_2019_9691	fITS7/ITS4	114.65	22.57	Asia	root	6	26453	26459	shrubland	23.2	1929	NA_	2017	5
			13562	Cregger_2018_added	ITS3/ITS4	-83.96	35.84	North America	rhizosphere soil	0	87118	87118	forest	14.9	1192	NA_	2014	1
			13567	Fan_2018_50C0	ITS3/ITS4	115.506	33.2211	Asia	soil	0	53247	53247	cropland	15.7	862	NA_	2015	2
			13712	Cregger_2018_added	ITS3/ITS4	-83.96	35.84	North America	root	0	43118	43118	forest	14.9	1192	NA_	2014	584
			13731	Ramirez_2019_D0B2	fITS9/ITS4	14.4189	48.4022	Europe	root+rhizosphere soil	0	40106	40106	grassland	8.4	706	7.61	2014	6
			13762	Zhang_2018_C983	ITS3/ITS4	111.67	40.77	Asia	topsoil	0	19587	19587	cropland	7.4	380	7.77	2015	5
			13763	Zhang_2018_F81F	ITS3/ITS4	111.671	40.7704	Asia	soil	0	19587	19587	cropland	7.4	380	7.77	2015	5
			13927	Zhang_2018_C983	ITS3/ITS4	118.49	24.88	Asia	topsoil	0	40155	40155	cropland	21.8	1127	6.24	2015	9
			13928	Zhang_2018_F81F	ITS3/ITS4	118.487	24.8788	Asia	soil	0	40155	40155	cropland	21.8	1609	6.24	2015	9
			14062	Cregger_2018_added	ITS3/ITS4	-83.96	35.84	North America	root	0	41944	41944	forest	14.9	1192	NA_	2014	4815
			14063	Cregger_2018_added	ITS3/ITS4	-83.96	35.84	North America	root	0	47699	47699	forest	14.9	1192	NA_	2014	11057
			14160	Cregger_2018_added	ITS3/ITS4	-83.96	35.84	North America	root	0	6315	6315	forest	14.9	1192	NA_	2014	79
			14210	Cregger_2018_added	ITS3/ITS4	-83.96	35.84	North America	shoot	0	5182	5182	forest	14.9	1192	NA_	2014	21
			14451	Tedersoo_2014_B9DD	ITS3/ITS4	27.6742	-11.4829	Africa	soil	0	6497	6497	woodland	21.2	1110	4.22	2012	2
ITS1			14472	Carson_2019_B39C	fITS7/ITS4	-96.6122	39.102	North America	soil	0	8072	8072	grassland	12.9	748	6.31	2015	1
			14646	Fan_2018_50C0	ITS3/ITS4	113.354	34.8457	Asia	soil	0	45089	45089	cropland	15	574	NA_	2015	2
			14712	Semenova-Nelsen_2019_add	fITS7/ITS4	-84	30.75	North America	soil	0	55982	55982	forest	18.9	1437	NA_	2014	2
			14747	Zhang_2018_C983	ITS3/ITS4	104.9	29.23	Asia	topsoil	0	28291	28291	cropland	18.2	1047	7.72	2015	14
			14748	Zhang_2018_F81F	ITS3/ITS4	104.898	29.2287	Asia	soil	0	28290	28290	cropland	18.2	1075	7.72	2015	14
			14778	Detheridge_2020_Z	ITS3ngs1 to 5 + ITS3ngs10/ITS4ngs	-5.66036	-15.946	Africa	soil	0	19761	19761	woodland	19.3	888	5.58	2018	1
			14809	Detheridge_2020_Z	ITS3ngs1 to 5 + ITS3ngs10/ITS4ngs	-5.67854	-15.9489	Africa	soil	0	24497	24497	woodland	18.8	892	5.75	2018	52
			14850	Cregger_2018_added	ITS3/ITS4	-83.96	35.84	North America	root	0	7967	7967	forest	14.9	1192	NA_	2014	1
			14885	Zhang_2018_F81F	ITS3/ITS4	113.09	28.2	Asia	rhizosphere soil	0	16397	16397	cropland	18.4	1473	6.55	2015	19
			14892	Zhang_2018_C983	ITS3/ITS4	113.09	28.2	Asia	topsoil	0	15126	15126	cropland	18.4	1373	6.55	2015	2
			14896	Zhang_2018_C983	ITS3/ITS4	116.49	28.21	Asia	rhizosphere soil	0	23854	23854	cropland	19	1638	5.03	2015	1
			14899	Zhang_2018_F81F	ITS3/ITS4	116.487	28.2233	Asia	rhizosphere soil	0	23852	23852	cropland	18.9	1791	5.03	2015	1
			14901	Fan_2018_50C0	ITS3/ITS4	115.628	33.2259	Asia	soil	0	54145	54145	cropland	15.6	860	NA_	2015	12
			14903	Zhang_2018_F81F	ITS3/ITS4	113.09	28.2	Asia	soil	0	15126	15126	cropland	18.4	1473	6.55	2015	2
			14905	Zhang_2018_C983	ITS3/ITS4	113.09	28.2	Asia	rhizosphere soil	0	16397	16397	cropland	18.4	1373	6.55	2015	19
			14964	Detheridge_2020_Z	ITS3ngs1 to 5 + ITS3ngs10/ITS4ngs	-5.73563	-15.9875	Africa	soil	0	17611	17611	woodland	18.2	924	6.87	2018	27
			14977	Tedersoo_2014_B9DD	ITS3/ITS4	145.6	-17.0268	Australia	soil	0	6323	6323	forest	21	1548	4.51	2012	2
			15024	Mirmajlessi_2018_765D	ITS1F/ITS2	26.8	58.4	Europe	soil	0	37151	37151	cropland	5.6	651	6.35	2015	8
			15068	Carson_2019_B39C	fITS7/ITS4	-96.6122	39.102	North America	soil	0	19017	19017	grassland	12.9	748	6.31	2015	1
			15083	Carson_2019_B39C	fITS7/ITS4	-96.6123	39.1014	North America	soil	0	13491	13491	grassland	12.9	748	6.31	2015	4
			15205	Fan_2018_50C0	ITS3/ITS4	114.979	36.2842	Asia	rhizosphere soil	0	49976	49976	cropland	14.7	536	NA_	2015	20
			15217	Fan_2018_50C0	ITS3/ITS4	120.013	36.6927	Asia	soil	0	47277	47277	cropland	12.9	690	NA_	2015	5
			15218	Fan_2018_50C0	ITS3/ITS4	117.036	35.0382	Asia	rhizosphere soil	0	52979	52979	cropland	14.3	754	NA_	2015	8
ITS2			15269	Fan_2018_50C0	ITS3/ITS4	117.036	35.0382	Asia	soil	0	48805	48805	cropland	14.3	754	NA_	2015	15
			15343	Liu_2019_250D	gITS7/ITS4+ITS4arch	118.5	32.05	Asia	rhizosphere soil	0	38652	38652	forest	15.5	1079	5.09	2017	4
			15356	Zhang_2018_F81F	ITS3/ITS4	105.642	37.4555	Asia	soil	0	17919	17919	cropland	10.7	196	7.74	2015	4
			15357	Zhang_2018_C983	ITS3/ITS4	105.64	37.45	Asia	topsoil	0	17920	17920	cropland	10.7	196	7.74	2015	4
			15358	Zhang_2018_C983	ITS3/ITS4	97.21	28.37	Asia	topsoil	0	12196	12196	cropland	7.6	845	6.79	2015	33
			15360	Zhang_2018_F81F	ITS3/ITS4	97.2126	28.3725	Asia	soil	0	12196	12196	cropland	7.6	679	6.79	2015	33
			15378	Cregger_2018_added	ITS3/ITS4	-83.96	35.84	North America	root	0	2928	2928	forest	14.9	1192	NA_	2014	257
			15449	Cregger_2018_added	ITS3/ITS4	-83.96	35.84	North America	rhizosphere soil	0	125443	125443	forest	14.9	1192	NA_	2014	34
			15537	Cregger_2018_added	ITS3/ITS4	-83.96	35.84	North America	shoot	0	228156	228156	forest	14.9	1192	NA_	2014	1
			15608	Carson_2019_B39C	fITS7/ITS4	-96.6128	39.1013	North America	soil	0	8441	8441	grassland	12.9	748	6.44	2015	1
			15624	Gannes_2016_5E98	ITS1F/ITS4	-61.28	10.38	South America	soil	71136	7812	78948	forest	26.4	2102	4.1	2015	19
			15645	Cregger_2018_added	ITS3/ITS4	-83.96	35.84	North America	shoot	0	20356	20356	forest	14.9	1192	NA_	2014	3
			15740	Carson_2019_B39C	fITS7/ITS4	-96.6126	39.1017	North America	soil	0	22907	22907	grassland	12.9	748	6.44	2015	19
			15762	Fan_2018_50C0	ITS3/ITS4	111.935	32.58	Asia	soil	0	44683	44683	cropland	16.2	850	NA_	2015	11
			16316	Fan_2018_50C0	ITS3/ITS4	113.322	34.8311	Asia	rhizosphere soil	0	49686	49686	cropland	15	573	NA_	2015	6
			16380	Fan_2018_50C0	ITS3/ITS4	114.829	37.8346	Asia	soil	0	52371	52371	cropland	14.4	521	NA_	2015	31
			16391	Fan_2018_50C0	ITS3/ITS4	117.073	35.0031	Asia	soil	0	53813	53813	cropland	14.3	751	NA_	2015	23
			16569	Cregger_2018_added	ITS3/ITS4	-83.96	35.84	North America	root	0	52277	52277	forest	14.9	1192	NA_	2014	22
			16670	Cregger_2018_added	ITS3/ITS4	-83.96	35.84	North America	root	0	50945	50945	forest	14.9	1192	NA_	2014	11
			16806	Zhang_2018_C983	ITS3/ITS4	108.24	30.67	Asia	topsoil	0	19922	19922	cropland	17.7	1236	7.05	2015	37
			16807	Zhang_2018_F81F	ITS3/ITS4	108.24	30.669	Asia	soil	0	19922	19922	cropland	17.7	1236	7.05	2015	37
			16846	Song_2019_add	ITS86F/ITS4	101.216	21.9775	Asia	soil	0	33107	33107	forest	22	1627	6.77	2013	4
			16853	Song_2019_add	ITS86F/ITS4	101.259	21.9537	Asia	soil	0	10999	10999	forest	22.2	1612	4.46	2013	4
			16877	Zhang_2018_C983	ITS3/ITS4	105.82	29.17	Asia	topsoil	0	24202	24202	cropland	18.2	1125	7.3	2015	8
			16878	Zhang_2018_F81F	ITS3/ITS4	105.819	29.1754	Asia	soil	0	24202	24202	cropland	18.2	1015	7.3	2015	8
			17011	Carson_2019_B39C	fITS7/ITS4	-96.6106	39.101	North America	soil	0	24645	24645	grassland	12.9	748	6.44	2015	1
			17043	Carson_2019_B39C	fITS7/ITS4	-96.6122	39.102	North America	soil	0	7854	7854	grassland	12.9	748	6.31	2014	1
			17065	Cregger_2018_added	ITS3/ITS4	-83.96	35.84	North America	root	0	13204	13204	forest	14.9	1192	NA_	2014	22
			17066	Fan_2018_50C0	ITS3/ITS4	113.354	34.8457	Asia	rhizosphere soil	0	50297	50297	cropland	15	574	NA_	2015	20
			17068	Zhang_2018_C983	ITS3/ITS4	121.16	41.16	Asia	topsoil	0	10580	10580	cropland	10.2	536	5.6	2015	6
			17072	Zhang_2018_F81F	ITS3/ITS4	121.163	41.1993	Asia	soil	0	10580	10580	cropland	10.1	547	5.6	2015	6
			17073	Fan_2018_50C0	ITS3/ITS4	115.506	33.2211	Asia	rhizosphere soil	0	59196	59196	cropland	15.7	862	NA_	2015	1
			17074	Fan_2018_50C0	ITS3/ITS4	111.841	32.5554	Asia	soil	0	58656	58656	cropland	16.2	878	NA_	2015	12
			17077	Cregger_2018_added	ITS3/ITS4	-83.96	35.84	North America	soil	0	38898	38898	forest	14.9	1192	NA_	2014	25
			17078	Fan_2018_50C0	ITS3/ITS4	117.073	35.0031	Asia	rhizosphere soil	0	52141	52141	cropland	14.3	751	NA_	2015	12
			17079	Fan_2018_50C0	ITS3/ITS4	117.676	36.9843	Asia	rhizosphere soil	0	48512	48512	cropland	13.6	643	NA_	2015	1
			17081	Cregger_2018_added	ITS3/ITS4	-83.96	35.84	North America	soil	0	31250	31250	forest	14.9	1192	NA_	2014	12
			17085	Fan_2018_50C0	ITS3/ITS4	119.937	36.6884	Asia	rhizosphere soil	0	45717	45717	cropland	13	681	NA_	2015	1
			17091	Fan_2018_50C0	ITS3/ITS4	119.938	36.6186	Asia	rhizosphere soil	0	46729	46729	cropland	13.1	686	NA_	2015	1
			17306	Liu_2020_add	gITS7/ITS4	111.4	25.5	Asia	soil	0	40487	40487	forest	18.8	1750	4.6	2014	1
			17581	Fan_2018_50C0	ITS3/ITS4	113.394	34.8888	Asia	rhizosphere soil	0	50499	50499	cropland	15	585	NA_	2015	7
			17646	Cregger_2018_added	ITS3/ITS4	-83.96	35.84	North America	shoot	0	43062	43062	forest	14.9	1192	NA_	2014	565
			17791	Zhang_2018_F81F	ITS3/ITS4	117.871	40.7749	Asia	soil	0	26167	26167	cropland	9.7	473	7.4	2015	34
			17793	Zhang_2018_C983	ITS3/ITS4	117.93	40.82	Asia	topsoil	0	26167	26167	cropland	9.5	519	7.4	2015	34
			17908	Fan_2018_50C0	ITS3/ITS4	114.831	37.7664	Asia	soil	0	56682	56682	cropland	14.5	515	NA_	2015	5
			17909	Fan_2018_50C0	ITS3/ITS4	114.963	36.2317	Asia	soil	0	50061	50061	cropland	14.7	533	NA_	2015	5
			17911	Fan_2018_50C0	ITS3/ITS4	117.676	36.9843	Asia	soil	0	55533	55533	cropland	13.6	643	NA_	2015	6
			17912	Fan_2018_50C0	ITS3/ITS4	117.719	36.9467	Asia	soil	0	56137	56137	cropland	13.6	624	NA_	2015	1
			17913	Fan_2018_50C0	ITS3/ITS4	113.396	34.8165	Asia	soil	0	42956	42956	cropland	14.9	590	NA_	2015	4
			17997	Tedersoo_2014_B9DD	ITS3/ITS4	30.8003	-17.8541	Africa	soil	0	4561	4561	woodland	18.7	855	5.11	2013	4
			18012	Fan_2018_50C0	ITS3/ITS4	113.322	34.8311	Asia	soil	0	57035	57035	cropland	15	573	NA_	2015	13
			18035	Zhang_2017_F933	ITS3/ITS4	133.34	48.03	Asia	soil	0	31367	31367	grassland	2.5	604	5.14	2012	1
			18094	Fan_2018_50C0	ITS3/ITS4	114.27	33.425	Asia	rhizosphere soil	0	47543	47543	cropland	15.7	847	NA_	2015	90
			18261	Ramirez_2019_D0B2	fITS9/ITS4	14.5297	48.4053	Europe	root+rhizosphere soil	0	9946	9946	grassland	8.1	783	5.27	2014	3
			18279	Cregger_2018_added	ITS3/ITS4	-83.96	35.84	North America	root	0	17744	17744	forest	14.9	1192	NA_	2014	3577
			18329	Carson_2019_B39C	fITS7/ITS4	-96.6128	39.1013	North America	soil	0	24827	24827	grassland	12.9	748	6.44	2015	51
			18332	Cregger_2018_added	ITS3/ITS4	-83.96	35.84	North America	soil	0	47414	47414	forest	14.9	1192	NA_	2014	28
			18450	Zhang_2018_C983	ITS3/ITS4	116.49	28.21	Asia	topsoil	0	9211	9211	cropland	19	1638	5.03	2015	1
			18451	Zhang_2018_F81F	ITS3/ITS4	116.487	28.2233	Asia	soil	0	9211	9211	cropland	18.9	1791	5.03	2015	1
			18522	Zhang_2018_F81F	ITS3/ITS4	106.191	38.2695	Asia	rhizosphere soil	0	8307	8307	cropland	10.5	202	7.86	2015	1
			18523	Zhang_2018_C983	ITS3/ITS4	106.19	38.27	Asia	rhizosphere soil	0	8307	8307	cropland	10.5	202	7.86	2015	1
			18739	Fan_2018_50C0	ITS3/ITS4	113.394	34.8888	Asia	soil	0	57897	57897	cropland	15	585	NA_	2015	11
			18869	UOBC_2016_5CA6	ITS3/ITS4	-95.15	31.11	North America	soil	0	25720	25720	forest	19.6	1208	5.74	2012	2
			19097	Fan_2018_50C0	ITS3/ITS4	114.27	33.3618	Asia	rhizosphere soil	0	56667	56667	cropland	15.7	855	NA_	2015	12
			19196	Zhang_2018_F81F	ITS3/ITS4	118.9	28.95	Asia	soil	0	15814	15814	cropland	18.7	1760	6.23	2015	116
			19197	Zhang_2018_C983	ITS3/ITS4	118.9	28.95	Asia	topsoil	0	15814	15814	cropland	18.7	1660	6.23	2015	116
			19253	Zhou_2016_A8F1	gITS7/ITS4	-79.85	9.15	North America	soil	0	20597	20597	forest	25.8	2383	5.76	2012	2
			19330	Cregger_2018_added	ITS3/ITS4	-83.96	35.84	North America	shoot	0	13888	13888	forest	14.9	1192	NA_	2014	1
			19332	Cregger_2018_added	ITS3/ITS4	-83.96	35.84	North America	root	0	50406	50406	forest	14.9	1192	NA_	2014	1
			19337	Cregger_2018_added	ITS3/ITS4	-83.96	35.84	North America	shoot	0	5889	5889	forest	14.9	1192	NA_	2014	25
			19349	Cregger_2018_added	ITS3/ITS4	-83.96	35.84	North America	rhizosphere soil	0	18469	18469	forest	14.9	1192	NA_	2014	19
			19513	Zhang_2018_F81F	ITS3/ITS4	118.92	42.3	Asia	soil	0	18460	18460	cropland	7.6	341	8.11	2015	9
			19515	Zhang_2018_C983	ITS3/ITS4	118.92	42.3	Asia	topsoil	0	18460	18460	cropland	7.6	341	8.11	2015	9
			19751	Cregger_2018_added	ITS3/ITS4	-83.96	35.84	North America	root	0	11616	11616	forest	14.9	1192	NA_	2014	299
			19832	Cregger_2018_added	ITS3/ITS4	-83.96	35.84	North America	soil	0	31807	31807	forest	14.9	1192	NA_	2014	160
			19955	Zhang_2018_C983	ITS3/ITS4	113	30.25	Asia	topsoil	0	17494	17494	cropland	17.4	1184	7.36	2015	4
			19956	Zhang_2018_F81F	ITS3/ITS4	113.014	30.1879	Asia	soil	0	17493	17493	cropland	17.4	1202	7.36	2015	4
			20013	Zhang_2018_C983	ITS3/ITS4	115.95	28.52	Asia	rhizosphere soil	0	36542	36542	cropland	18.6	1686	5.37	2015	1
			20014	Zhang_2018_F81F	ITS3/ITS4	115.95	28.5213	Asia	rhizosphere soil	0	36538	36538	cropland	18.6	1567	5.37	2015	1
			20066	Zhang_2018_C983	ITS3/ITS4	116.82	26.22	Asia	topsoil	0	27915	27915	cropland	19.6	1470	5.27	2015	22
			20069	Zhang_2018_F81F	ITS3/ITS4	116.819	26.2199	Asia	soil	0	27915	27915	cropland	19.6	1612	5.27	2015	22
			20074	Carson_2019_B39C	fITS7/ITS4	-96.6128	39.1013	North America	soil	0	4976	4976	grassland	12.9	748	6.44	2015	5
			20184	Cregger_2018_added	ITS3/ITS4	-83.96	35.84	North America	shoot	0	3904	3904	forest	14.9	1192	NA_	2014	237
			20185	Cregger_2018_added	ITS3/ITS4	-83.96	35.84	North America	root	0	3999	3999	forest	14.9	1192	NA_	2014	26
			20216	Cregger_2018_added	ITS3/ITS4	-83.96	35.84	North America	root	0	2487	2487	forest	14.9	1192	NA_	2014	10
			20262	Cregger_2018_added	ITS3/ITS4	-83.96	35.84	North America	root	0	6489	6489	forest	14.9	1192	NA_	2014	2570
			20315	Cregger_2018_added	ITS3/ITS4	-83.96	35.84	North America	root	0	17707	17707	forest	14.9	1192	NA_	2014	33
			20316	Cregger_2018_added	ITS3/ITS4	-83.96	35.84	North America	root	0	2031	2031	forest	14.9	1192	NA_	2014	17
			20442	Zhang_2018_C983	ITS3/ITS4	110.2	19.78	Asia	topsoil	0	14858	14858	cropland	24.4	1902	6.42	2015	8
			20444	Zhang_2018_F81F	ITS3/ITS4	110.195	19.7483	Asia	soil	0	14858	14858	cropland	24.6	1706	6.42	2015	8
			20504	Zhang_2018_C983	ITS3/ITS4	113.56	24.5	Asia	rhizosphere soil	0	19227	19227	cropland	21.5	1464	6.39	2015	2
			20505	Zhang_2018_F81F	ITS3/ITS4	113.56	24.4994	Asia	rhizosphere soil	0	19227	19227	cropland	21.5	1799	6.39	2015	2
			20808	Fan_2018_50C0	ITS3/ITS4	114.225	33.3731	Asia	rhizosphere soil	0	47918	47918	cropland	15.7	853	NA_	2015	8
			20870	Cregger_2018_added	ITS3/ITS4	-83.96	35.84	North America	root	0	7268	7268	forest	14.9	1192	NA_	2014	650
			20959	Zhang_2018_F81F	ITS3/ITS4	123.55	41.8195	Asia	soil	0	17822	17822	cropland	8.7	732	6.01	2015	13
			20960	Zhang_2018_C983	ITS3/ITS4	123.55	41.82	Asia	topsoil	0	17822	17822	cropland	8.7	732	6.01	2015	13
			21011	Zhang_2018_F81F	ITS3/ITS4	109.3	36.3258	Asia	soil	0	13583	13583	cropland	10.7	483	8.17	2015	3
			21012	Zhang_2018_C983	ITS3/ITS4	109.3	36.32	Asia	topsoil	0	13583	13583	cropland	10.9	465	8.17	2015	3
			21014	Zhang_2018_C983	ITS3/ITS4	87.35	43.94	Asia	topsoil	0	14378	14378	cropland	8.7	206	NA_	2015	4
			21015	Zhang_2018_F81F	ITS3/ITS4	116.14	24.2197	Asia	soil	0	17661	17661	cropland	21.5	1494	5.56	2015	11
			21016	Zhang_2018_F81F	ITS3/ITS4	87.3508	43.9428	Asia	soil	0	14378	14378	cropland	8.7	205	NA_	2015	4
			21018	Zhang_2018_C983	ITS3/ITS4	116.14	24.22	Asia	topsoil	0	17661	17661	cropland	21.5	1322	5.56	2015	11
			21103	Zhang_2018_F81F	ITS3/ITS4	121.163	41.1993	Asia	rhizosphere soil	0	4106	4106	cropland	10.1	547	5.6	2015	3
			21104	Zhang_2018_C983	ITS3/ITS4	121.16	41.16	Asia	rhizosphere soil	0	4106	4106	cropland	10.2	536	5.6	2015	3
			21107	Fan_2018_50C0	ITS3/ITS4	116.982	35.0638	Asia	rhizosphere soil	0	57904	57904	cropland	14.4	733	NA_	2015	9
			21108	Fan_2018_50C0	ITS3/ITS4	114.856	37.8031	Asia	rhizosphere soil	0	50548	50548	cropland	14.5	521	NA_	2015	5
			21109	Fan_2018_50C0	ITS3/ITS4	120.013	36.6927	Asia	rhizosphere soil	0	62539	62539	cropland	12.9	690	NA_	2015	1
			21110	Fan_2018_50C0	ITS3/ITS4	117.074	35.0668	Asia	rhizosphere soil	0	46885	46885	cropland	14.3	752	NA_	2015	3
			21299	Cregger_2018_added	ITS3/ITS4	-83.96	35.84	North America	root	0	24133	24133	forest	14.9	1192	NA_	2014	1080
			21365	Cregger_2018_added	ITS3/ITS4	-83.96	35.84	North America	soil	0	21469	21469	forest	14.9	1192	NA_	2014	43
			21370	Mirmajlessi_2018_765D	ITS1F/ITS2	26.8	58.4	Europe	soil	0	19417	19417	cropland	5.6	651	6.35	2015	1
			21375	Mirmajlessi_2018_765D	ITS1F/ITS2	26.73	58.47	Europe	soil	0	19341	19341	cropland	5.7	614	6.35	2015	1
			21391	Fan_2018_50C0	ITS3/ITS4	114.19	33.3628	Asia	rhizosphere soil	0	61637	61637	cropland	15.7	857	NA_	2015	28
			21432	Cregger_2018_added	ITS3/ITS4	-83.96	35.84	North America	soil	0	37790	37790	forest	14.9	1192	NA_	2014	153
			21480	Zhang_2018_F81F	ITS3/ITS4	106.63	26.6488	Asia	soil	0	20686	20686	cropland	14.8	1073	7.28	2015	9
			21481	Zhang_2018_C983	ITS3/ITS4	106.63	26.65	Asia	topsoil	0	20687	20687	cropland	14.7	1252	7.28	2015	9
			21524	Zhang_2018_F81F	ITS3/ITS4	111.308	25.0723	Asia	soil	0	7073	7073	cropland	13.4	582	6.67	2015	1
			21528	Zhang_2018_C983	ITS3/ITS4	111.31	25.7	Asia	topsoil	0	7073	7073	cropland	18.9	1714	6.67	2015	1
			21701	Tedersoo_2014_B9DD	ITS3/ITS4	145.58	-17.0152	Australia	soil	0	5446	5446	forest	21.4	1276	4.93	2012	4
			21707	Zhang_2018_F81F	ITS3/ITS4	108.24	30.669	Asia	rhizosphere soil	0	7001	7001	cropland	17.7	1236	7.05	2015	10
			21708	Zhang_2018_C983	ITS3/ITS4	108.24	30.67	Asia	rhizosphere soil	0	7001	7001	cropland	17.7	1236	7.05	2015	10
			21722	Zhang_2018_C983	ITS3/ITS4	114.73	37.94	Asia	rhizosphere soil	0	7938	7938	cropland	14.4	527	7.93	2015	2
			21723	Zhang_2018_F81F	ITS3/ITS4	114.73	37.9413	Asia	rhizosphere soil	0	7938	7938	cropland	14.4	527	7.93	2015	2
			21727	Carson_2019_B39C	fITS7/ITS4	-96.6122	39.102	North America	soil	0	5272	5272	grassland	12.9	748	6.31	2015	4
			21968	Fan_2018_50C0	ITS3/ITS4	119.937	36.6884	Asia	soil	0	59809	59809	cropland	13	681	NA_	2015	2
			21969	Zhang_2018_F81F	ITS3/ITS4	103.27	36.1678	Asia	rhizosphere soil	0	14047	14047	cropland	9.3	275	8.44	2015	1
			21971	Fan_2018_50C0	ITS3/ITS4	114.19	33.3628	Asia	soil	0	55080	55080	cropland	15.7	857	NA_	2015	18
			21973	Zhang_2018_C983	ITS3/ITS4	103.27	36.17	Asia	rhizosphere soil	0	14047	14047	cropland	9.3	275	8.44	2015	1
			22132	Fan_2018_50C0	ITS3/ITS4	113.396	34.8165	Asia	rhizosphere soil	0	46109	46109	cropland	14.9	590	NA_	2015	4
			22144	Zhang_2018_C983	ITS3/ITS4	118.87	32.04	Asia	topsoil	0	19410	19410	cropland	16	1009	7.17	2015	1
			22145	Zhang_2018_F81F	ITS3/ITS4	118.869	32.0407	Asia	soil	0	19409	19409	cropland	16	1009	7.17	2015	1
			22375	Carson_2019_B39C	fITS7/ITS4	-96.6123	39.1014	North America	soil	0	14311	14311	grassland	12.9	748	6.31	2015	12
			22412	Cregger_2018_added	ITS3/ITS4	-83.96	35.84	North America	shoot	0	12831	12831	forest	14.9	1192	NA_	2014	45
			22419	Cregger_2018_added	ITS3/ITS4	-83.96	35.84	North America	root	0	62702	62702	forest	14.9	1192	NA_	2014	75
			22420	Cregger_2018_added	ITS3/ITS4	-83.96	35.84	North America	root	0	5135	5135	forest	14.9	1192	NA_	2014	385
			22421	Zhang_2018_C983	ITS3/ITS4	106.53	38.85	Asia	rhizosphere soil	0	2262	2262	cropland	10	184	8.04	2015	1
			22432	Cregger_2018_added	ITS3/ITS4	-83.96	35.84	North America	shoot	0	2987	2987	forest	14.9	1192	NA_	2014	1
			22436	Cregger_2018_added	ITS3/ITS4	-83.96	35.84	North America	root	0	6305	6305	forest	14.9	1192	NA_	2014	88
			22438	Zhang_2018_C983	ITS3/ITS4	103.11	25.36	Asia	rhizosphere soil	0	13465	13465	cropland	15.5	945	6.84	2015	1
			22447	Cregger_2018_added	ITS3/ITS4	-83.96	35.84	North America	shoot	0	5022	5022	forest	14.9	1192	NA_	2014	24
			22449	Zhang_2018_F81F	ITS3/ITS4	103.11	25.3588	Asia	rhizosphere soil	0	13465	13465	cropland	15.5	945	6.84	2015	1
			22457	Zhang_2018_F81F	ITS3/ITS4	106.526	38.852	Asia	rhizosphere soil	0	2262	2262	cropland	10	184	8.04	2015	1
			22458	Cregger_2018_added	ITS3/ITS4	-83.96	35.84	North America	root	0	23518	23518	forest	14.9	1192	NA_	2014	31
			22484	Cregger_2018_added	ITS3/ITS4	-83.96	35.84	North America	root	0	7365	7365	forest	14.9	1192	NA_	2014	14
			22559	Detheridge_2020_Z	ITS3ngs1 to 5 + ITS3ngs10/ITS4ngs	-5.68674	-15.9812	Africa	soil	0	10761	10761	woodland	18.5	919	5.86	2018	3
			23025	Zhang_2018_F81F	ITS3/ITS4	113.56	24.4994	Asia	soil	0	12040	12040	cropland	21.5	1799	6.39	2015	5
			23026	Zhang_2018_C983	ITS3/ITS4	113.56	24.5	Asia	topsoil	0	12040	12040	cropland	21.5	1464	6.39	2015	5
			23348	Zhang_2018_F81F	ITS3/ITS4	116.819	26.2199	Asia	rhizosphere soil	0	446	446	cropland	19.6	1612	NA_	2015	4
			23350	Cregger_2018_added	ITS3/ITS4	-83.96	35.84	North America	root	0	10594	10594	forest	14.9	1192	NA_	2014	2
			23357	Zhang_2018_F81F	ITS3/ITS4	111.781	37.2425	Asia	soil	0	2967	2967	cropland	11.4	464	8.1	2015	1
			23386	Weissbecker_2019_6A75	ITS1F/ITS4	117.906	29.121	Asia	soil	628	2938	3566	forest	18.4	1725	4.74	2011	2
			23388	Cregger_2018_added	ITS3/ITS4	-83.96	35.84	North America	root	0	11369	11369	forest	14.9	1192	NA_	2014	1
			23398	Zhang_2018_F81F	ITS3/ITS4	117.302	34.2818	Asia	soil	0	21734	21734	cropland	14.7	860	8.04	2015	3
			23425	Zhang_2018_C983	ITS3/ITS4	111.78	37.24	Asia	topsoil	0	2967	2967	cropland	11.4	469	8.1	2015	1
			23434	Cregger_2018_added	ITS3/ITS4	-83.96	35.84	North America	root	0	306	306	forest	14.9	1192	NA_	2014	2
			23456	Zhang_2018_C983	ITS3/ITS4	106.53	38.85	Asia	topsoil	0	17953	17953	cropland	10	184	8.04	2015	1
			23501	Zhang_2018_C983	ITS3/ITS4	121.21	37.42	Asia	rhizosphere soil	0	4021	4021	cropland	12.6	577	7.41	2015	1
			23502	Tedersoo_2014_B9DD	ITS3/ITS4	27.6624	-11.4795	Africa	soil	0	6523	6523	woodland	21.3	1051	5.06	2012	2
			23510	Zhang_2018_F81F	ITS3/ITS4	121.208	37.4151	Asia	rhizosphere soil	0	4021	4021	cropland	12.6	580	7.41	2015	1
			23526	Zhang_2018_C983	ITS3/ITS4	97.21	28.37	Asia	rhizosphere soil	0	6927	6927	cropland	7.6	845	6.79	2015	61
			23536	Zhang_2018_C983	ITS3/ITS4	117.3	34.28	Asia	topsoil	0	21734	21734	cropland	14.7	860	8.04	2015	3
			23539	Zhang_2018_F81F	ITS3/ITS4	97.2126	28.3725	Asia	rhizosphere soil	0	6927	6927	cropland	7.6	679	NA_	2015	61
			23541	Cregger_2018_added	ITS3/ITS4	-83.96	35.84	North America	root	0	9967	9967	forest	14.9	1192	NA_	2014	24
			23555	Zhang_2018_F81F	ITS3/ITS4	106.526	38.852	Asia	soil	0	17952	17952	cropland	10	184	8.04	2015	1
			23562	Castano_2019_1632	fITS7/ITS4	38.6189	7.08389	Africa	soil	0	6929	6929	cropland	19	918	5.91	2015	2
			23567	Cregger_2018_added	ITS3/ITS4	-83.96	35.84	North America	root	0	1950	1950	forest	14.9	1192	NA_	2014	16
			23568	Cregger_2018_added	ITS3/ITS4	-83.96	35.84	North America	root	0	2509	2509	forest	14.9	1192	NA_	2014	14
			23569	Cregger_2018_added	ITS3/ITS4	-83.96	35.84	North America	root	0	2152	2152	forest	14.9	1192	NA_	2014	1
			23577	Zhang_2018_C983	ITS3/ITS4	116.82	26.22	Asia	rhizosphere soil	0	446	446	cropland	19.6	1470	5.27	2015	4
			23584	Cregger_2018_added	ITS3/ITS4	-83.96	35.84	North America	soil	0	4668	4668	forest	14.9	1192	NA_	2014	68
			24078	Carson_2019_B39C	fITS7/ITS4	-96.6107	39.1015	North America	soil	0	8693	8693	grassland	12.9	748	6.44	2015	3
			24145	Cregger_2018_added	ITS3/ITS4	-83.96	35.84	North America	root	0	4320	4320	forest	14.9	1192	NA_	2014	1
			24146	Cregger_2018_added	ITS3/ITS4	-83.96	35.84	North America	root	0	8254	8254	forest	14.9	1192	NA_	2014	15
			24273	Cregger_2018_added	ITS3/ITS4	-83.96	35.84	North America	soil	0	6421	6421	forest	14.9	1192	NA_	2014	22
			24561	Cregger_2018_added	ITS3/ITS4	-83.96	35.84	North America	shoot	0	2681	2681	forest	14.9	1192	NA_	2014	104
			24951	Cregger_2018_added	ITS3/ITS4	-83.96	35.84	North America	shoot	0	435	435	forest	14.9	1192	NA_	2014	2
			25304	Cregger_2018_added	ITS3/ITS4	-83.96	35.84	North America	root	0	1345	1345	forest	14.9	1192	NA_	2014	8
			25702	Cregger_2018_added	ITS3/ITS4	-83.96	35.84	North America	root	0	9556	9556	forest	14.9	1192	NA_	2014	3572
			25846	Cregger_2018_added	ITS3/ITS4	-83.96	35.84	North America	shoot	0	6714	6714	forest	14.9	1192	NA_	2014	1
			26053	Cregger_2018_added	ITS3/ITS4	-83.96	35.84	North America	root	0	1111	1111	forest	14.9	1192	NA_	2014	45
			26069	Cregger_2018_added	ITS3/ITS4	-83.96	35.84	North America	shoot	0	1691	1691	forest	14.9	1192	NA_	2014	31
			26539	Cregger_2018_added	ITS3/ITS4	-83.96	35.84	North America	shoot	0	921	921	forest	14.9	1192	NA_	2014	24
			26752	Cregger_2018_added	ITS3/ITS4	-83.96	35.84	North America	root	0	1810	1810	forest	14.9	1192	NA_	2014	24
			26760	Cregger_2018_added	ITS3/ITS4	-83.96	35.84	North America	root	0	31280	31280	forest	14.9	1192	NA_	2014	24
			26889	Cregger_2018_added	ITS3/ITS4	-83.96	35.84	North America	soil	0	3438	3438	forest	14.9	1192	NA_	2014	17
			27067	Cregger_2018_added	ITS3/ITS4	-83.96	35.84	North America	soil	0	2369	2369	forest	14.9	1192	NA_	2014	20
			27077	Cregger_2018_added	ITS3/ITS4	-83.96	35.84	North America	root	0	3952	3952	forest	14.9	1192	NA_	2014	1
			27266	Carson_2019_B39C	fITS7/ITS4	-96.6123	39.1014	North America	soil	0	33060	33060	grassland	12.9	748	6.31	2015	1
			27522	Carson_2019_B39C	fITS7/ITS4	-96.6107	39.1015	North America	soil	0	5657	5657	grassland	12.9	748	6.44	2015	1
			27649	Cregger_2018_added	ITS3/ITS4	-83.96	35.84	North America	root	0	4617	4617	forest	14.9	1192	NA_	2014	1014
			27712	Carson_2019_B39C	fITS7/ITS4	-96.6123	39.1014	North America	soil	0	8489	8489	grassland	12.9	748	6.31	2015	2
			28085	Cregger_2018_added	ITS3/ITS4	-83.96	35.84	North America	root	0	2440	2440	forest	14.9	1192	NA_	2014	4
			30206	Cregger_2018_added	ITS3/ITS4	-83.96	35.84	North America	root	0	3876	3876	forest	14.9	1192	NA_	2014	2
			30214	Cregger_2018_added	ITS3/ITS4	-83.96	35.84	North America	shoot	0	529	529	forest	14.9	1192	NA_	2014	1
			30698	Carson_2019_B39C	fITS7/ITS4	-96.6126	39.1017	North America	soil	0	3748	3748	grassland	12.9	748	6.44	2015	1
			31111	Cregger_2018_added	ITS3/ITS4	-83.96	35.84	North America	shoot	0	3444	3444	forest	14.9	1192	NA_	2014	1
			32092	Cregger_2018_added	ITS3/ITS4	-83.96	35.84	North America	shoot	0	875	875	forest	14.9	1192	NA_	2014	4
			32119	Cregger_2018_added	ITS3/ITS4	-83.96	35.84	North America	root	0	2075	2075	forest	14.9	1192	NA_	2014	2
			32417	Cregger_2018_added	ITS3/ITS4	-83.96	35.84	North America	shoot	0	998	998	forest	14.9	1192	NA_	2014	1
			33769	Cregger_2018_added	ITS3/ITS4	-83.96	35.84	North America	shoot	0	120	120	forest	14.9	1192	NA_	2014	7
			35156	Cregger_2018_added	ITS3/ITS4	-83.96	35.84	North America	shoot	0	127	127	forest	14.9	1192	NA_	2014	3
			Abundance				Geography							sample type									Biome												Mean annual temperature (°C)	Mean annual precipitation (mm)
	Species	SH	number of samples	number of studies	Total reads	Relative reads frequency	North America	South America	Europe	Africa	Asia	Australia	Antartica	soil	rhizosphere soil	litter	litter+humus	deadwood	lichen	shoot	root	water	forest	woodland	shrubland	grassland	cropland	desert	tundra	mangrove	anthropogenic terrestrial	marine	freshwater	polar desert	MAT (avg)	MAP (Avg)	pH (AVG)	pH (Stdev)
	Codinaea_fertilis		655	46	80264	0.281525	205	16	13	94	271	55	0	349	121	0	0	0	0	35	92	0	195	48	12	145	240	1	0	0	0	0	0	0	15.4162	1066.04	3.75273	3.0615
% (if applicable)	Codinaea_fertilis		655	46	80264	0.281525	31.3456	2.44648	1.98777	14.3731	41.4373	8.40979	0	58.459	20.268	0	0	0	0	5.86265	15.4104	0	30.4212	7.4883	1.87207	22.6209	37.4415	0.156006	0	0	0	0	0	0	15.4162	1066.04	3.75273	3.0615
ITS1
ITS2

## Sheet: Codinaea gonytrichodes
			id	paper_id	primers	longitude	latitude	continent	sample_type	ITS1_extracted	ITS2_extracted	ITS_total	Biome	MAT	MAP	pH	year_of_sampling	abundances	Analysed strain	Analysed sequence ITS1	Analysed sequence ITS2
			481	Bayranvand_2020_FT	ITS3/ITS4	52.0942	36.407	Asia	soil	0	97567	97567	forest	16.3	854	6.45	2018	18	CBS_59393	CAGGACTCGCAAGACTCCCGTAACCACTGTGAACTTACCTTTTGTTGCCTCGGCGGGTGCTCCGGGTTCTGCCCGGGGCGCTACGCCCGCCGGTGGCCCCTAAACTCTTGTCTCGCGCGTTGGCATCTCCGAGCAGACTATAACGAGTCA	CAACCCTCAGGCCCCGCCTGGCGTTGGAGCCCTGCGCAGTGCAGGCTCCCAAAGACAGTGGCGGGCGCGCCCCGGAACCGAGCGTAGTAATCTCTCTCGTTCTGGTCTGGCGGCGCGCTCCGGCCGTAAAACCCCCAACTTTTCGt
			2318	Bayranvand_2020_FT	ITS3/ITS4	52.0445	36.5614	Asia	soil	0	122016	122016	forest	19.2	891	7.84	2018	178
			5250	Bayranvand_2020_FT	ITS3/ITS4	52.0622	36.5621	Asia	soil	0	95655	95655	forest	19.2	904	7.84	2018	22		not similarity above 92% in ITS1
			6011	Bayranvand_2020_FT	ITS3/ITS4	52.115	36.3989	Asia	soil	0	107131	107131	forest	16.5	833	6.45	2018	5
			6162	Bayranvand_2020_FT	ITS3/ITS4	52.1063	36.3998	Asia	soil	0	101436	101436	forest	16.1	844	6.45	2018	187
			8004	Bayranvand_2020_FT	ITS3/ITS4	52.0779	36.5613	Asia	soil	0	95605	95605	forest	19.2	900	7.84	2018	6
			15133	Tedersoo_2014_B9DD	ITS3/ITS4	119.431	30.341	Asia	soil	0	4405	4405	forest	12.2	2097	3.72	2011	9
			16206	Zhou_2016_A8F1	gITS7/ITS4	-83.5	35	North America	soil	0	29319	29319	forest	12.62	1853.8	5.09	2012	1
			22968	Walker_2014_22C1	ITS1F_KYO2/LR3 then ITS3_KYO2/LR_KYO1b	-83.7647	41.0601	North America	topsoil	0	1878	1878	forest	10.5	893	NA_	2013	2
			33382	Walker_2014_22C1	ITS1F_KYO2/LR3 then ITS3_KYO2/LR_KYO1b	-83.7647	41.0601	North America	topsoil	0	423	423	forest	10.5	893	NA_	2013	1
			Abundance				Geography							sample type									Biome												Mean annual temperature (°C)	Mean annual precipitation (mm)
	Species	SH	number of samples	number of studies	Total reads	Relative reads frequency	North America	South America	Europe	Africa	Asia	Australia	Antartica	soil	rhizosphere soil	litter	litter+humus	deadwood	lichen	shoot	root	water	forest	woodland	shrubland	grassland	cropland	desert	tundra	mangrove	anthropogenic terrestrial	marine	freshwater	polar desert	MAT (avg)	MAP (Avg)	pH (AVG)	pH (Stdev)
	Codinaea_gonytrichodes_		10	4	429	0.0654527	3	0	0	0	7	0	0	8	0	0	0	0	0	0	0		10	0	0	0	0	0	0	0	0	0	0	0	15.232	1096.28	5.168	0
% (if applicable)	Codinaea_gonytrichodes_		10	4	429	0.0654527	30	0	0	0	70	0	0	100	0	0	0	0	0	0	0		100	0	0	0	0	0	0	0	0	0	0	0	15.232	1096.28	5.168	3.01604
ITS1

## Sheet: Codinaea lignicola
			id	paper_id	primers	longitude	latitude	continent	sample_type	ITS1_extracted	ITS2_extracted	ITS_total	Biome	MAT	MAP	pH	year_of_sampling	abundances	Analysed strain	Analysed sequence ITS1	Analysed sequence ITS2
		ITS2	156	Park_2020_609a	ITS3/ITS4	128.463	38.0321	Asia	rhizosphere soil	0	63612	63612	forest	8.1	1382	5.3	2018	1	DLUCC_0899_type	nnnnnnnnTCGCAAGACTCCCGTAAACCACTGTGAACTTACCTACAACCCGTTGCCTCGGCGGGTGCTCCGGGCGTCTTCGGGCGCATGGGGCGCTCCAGCCCGCCGGCGGCCCCTAAACTCTGTCTATGTACGTTGGCATCTCCGAGCACATTATAAACGAGTTA	TCAACCCTCAGGCCCTGCCTGGCGTTGGAGCCCTGCGCAGCGCAGGCTCCCAAAGACAGCGGCGGGCGCGCCCCGGAACCGAGCGCAGTAATGCTTTCTCGTTCTGGTCCGGCGCGCGCTCCGGCCGTAAAACCCCCAACTTTTTAAGTGG
			712	Park_2020_609a	ITS3/ITS4	128.463	38.0321	Asia	rhizosphere soil	0	105840	105840	forest	8.1	1382	5.5	2018	4		no similarity above 95%
			1255	Park_2020_609a	ITS3/ITS4	128.463	38.0321	Asia	rhizosphere soil	0	131670	131670	forest	8.1	1382	5.4	2018	10
			1256	Park_2020_609a	ITS3/ITS4	128.463	38.0321	Asia	rhizosphere soil	0	123257	123257	forest	8.1	1382	5	2018	14
			1260	Park_2020_609a	ITS3/ITS4	128.463	38.0321	Asia	rhizosphere soil	0	106602	106602	forest	8.1	1382	5.2	2018	201
			1261	Park_2020_609a	ITS3/ITS4	128.463	38.0321	Asia	rhizosphere soil	0	162209	162209	forest	8.1	1382	5.2	2018	131
			1375	Park_2020_609a	ITS3/ITS4	128.463	38.0321	Asia	rhizosphere soil	0	37535	37535	forest	8.1	1382	5	2018	3
			1746	Park_2020_609a	ITS3/ITS4	128.463	38.0321	Asia	rhizosphere soil	0	128731	128731	forest	8.1	1382	5.2	2018	39
			3189	Park_2020_609a	ITS3/ITS4	128.463	38.0321	Asia	rhizosphere soil	0	34714	34714	forest	8.1	1382	5.3	2018	1
			11860	Park_2020_609a	ITS3/ITS4	128.463	38.0321	Asia	rhizosphere soil	0	38516	38516	forest	8.1	1382	5	2018	9
			13316	Park_2020_609a	ITS3/ITS4	128.463	38.0321	Asia	rhizosphere soil	0	48410	48410	forest	8.1	1382	5.1	2018	29
			14699	Tu_2017_BCFB	ITS3_KYO2/ITS4	82.2801	43.6056	Asia	soil	0	7557	7557	grassland	9.2	225	8.505	2015	1
			Abundance				Geography							sample type									Biome												Mean annual temperature (°C)	Mean annual precipitation (mm)
	Species	SH	number of samples	number of studies	Total reads	Relative reads frequency	North America	South America	Europe	Africa	Asia	Australia	Antartica	soil	rhizosphere soil	litter	litter+humus	deadwood	lichen	shoot	root	water	forest	woodland	shrubland	grassland	cropland	desert	tundra	mangrove	anthropogenic terrestrial	marine	freshwater	polar desert	MAT (avg)	MAP (Avg)	pH (AVG)	pH (Stdev)
	Codinaea_lignicola		12	2	443	0.0448084	0	0	0	0	12	0	0	1	11	0	0	0	0	0	0	0	11	0	0	1	0	0	0	0	0	0	0	0	8.19167	1285.58	5.47542	0
% (if applicable)	Codinaea_lignicola		12	2	443	0.0448084	0	0	0	0	100	0	0	8.33333	91.6667	0	0	0	0	0	0	0	91.6667	0	0	8.33333	0	0	0	0	0	0	0	0	8.19167	1285.58	5.47542	0.967319
ITS1

## Sheet: Codinaea pandanicola
			id	paper_id	primers	longitude	latitude	continent	sample_type	ITS1_extracted	ITS2_extracted	ITS_total	Biome	MAT	MAP	pH	year_of_sampling	abundances	Analysed strain	Analysed sequence ITS1
		ITS1	4126	Kerfahi_2016_19C8	ITS1F/ITS2	101.973	3.2381	Asia	soil	47556	0	47556	forest	22.8	2378	4.7	2014	5	KUMCC_160153_type	CAGGACTCGCAAGACTCCCGTAAACCACTGTGAACTTACCTACAACCCGTTGCCTCGGCGGGTGCTCCGGGCGTCTTCGGGCGCCCCGGGGCGCTCCAGCCCGCCGGCGGCCCCTAAACTCTGTTTCTATAACGTTGGCATCTCCGAGCAGACTATAAACGAGTCA
			20703	Schroeder_2019_3FC1	ITS1F_KYO1/ITS2_KYO2	-95.0748	18.5824	North America	root	6096	0	6096	forest	24.8	3016	NA_	2014	1
		ITS2	1850	Zhou_2016_A8F1	gITS7/ITS4	-65.8	18.3	North America	soil	0	24637	24637	forest	21.5	3117	4.83	2012	17
			10116	Zhou_2016_A8F1	gITS7/ITS4	-65.8	18.3	North America	soil	0	16362	16362	forest	21.5	3117	4.86	2012	3
			10348	Zhou_2016_A8F1	gITS7/ITS4	-65.8	18.3	North America	soil	0	26995	26995	forest	21.5	3117	5.45	2012	2
			11347	Zhou_2016_A8F1	gITS7/ITS4	-65.8	18.3	North America	soil	0	21772	21772	forest	21.5	3117	4.55	2012	3
			11438	Zhou_2016_A8F1	gITS7/ITS4	-65.8	18.3	North America	soil	0	31701	31701	forest	21.5	3117	5.06	2012	3
			14543	Zhou_2016_A8F1	gITS7/ITS4	-65.8	18.3	North America	soil	0	40810	40810	forest	21.5	3117	5.53	2012	16
			15547	Zhou_2016_A8F1	gITS7/ITS4	-65.8	18.3	North America	soil	0	36038	36038	forest	21.5	3117	5.06	2012	39
			18930	Zhou_2016_A8F1	gITS7/ITS4	-65.8	18.3	North America	soil	0	11337	11337	forest	21.5	3117	5.06	2012	3
			21930	Zhou_2016_A8F1	gITS7/ITS4	-65.8	18.3	North America	soil	0	15802	15802	forest	21.5	3117	5.06	2012	43
			22288	Zhou_2016_A8F1	gITS7/ITS4	-83.5	35	North America	soil	0	34116	34116	forest	12.62	1853.8	4.62	2012	1
ITS1			28194	Zhou_2016_A8F1	gITS7/ITS4	-65.8	18.3	North America	soil	0	12934	12934	forest	21.5	3117	5.51	2012	3
																				ITS2
			Abundance				Geography							sample type									Biome												Mean annual temperature (°C)	Mean annual precipitation (mm)
	Species	SH	number of samples	number of studies	Total reads	Relative reads frequency	North America	South America	Europe	Africa	Asia	Australia	Antartica	soil	rhizosphere soil	litter	litter+humus	deadwood	lichen	shoot	root	water	forest	woodland	shrubland	grassland	cropland	desert	tundra	mangrove	anthropogenic terrestrial	marine	freshwater	polar desert	MAT (avg)	MAP (Avg)	pH (AVG)	pH (Stdev)
	Codinaea_pandanicola		13	3	139	0.0426176	12	0	0	0	1	0	0	12	0	0	0	0	0	0	1	0	13	0	0	0	0	0	0	0	0	0	0	0	21.1708	2955.22	4.63769	1.42994
% (if applicable)	Codinaea_pandanicola		13	3	139	0.0426176	92.3077	0	0	0	7.69231	0	0	92.3077	0	0	0	0	0	0	7.69231	0	100	0	0	0	0	0	0	0	0	0	0	0	21.1708	2955.22	4.63769	1.42994
ITS1

## Sheet: Codinaea paniculata
			id	paper_id	primers	longitude	latitude	continent	sample_type	ITS1_extracted	ITS2_extracted	ITS_total	Biome	MAT	MAP	pH	year_of_sampling	abundances	Analysed strain	Analysed sequence ITS1	Analysed sequence ITS2
		ITS1	280	Boeraeve_2018_B175	ITS1F/ITS2	4.95	50.88	Europe	root	103003	0	103003	forest	10.3	800	NA_	2015	2	CBS_127692	CAGGACTCGCAAGACTCCCGTAAACCACTGTGAACTTACCTACAACCCGTTGCCTCGGCGGGGGGCGCCCGCCGCCCGCCGCCGACGGCCCCTAAACTCTTGTCTCACGCGTTGGCATCTCCGAGCATACTATAAACGAGTTA	CAACCCTCAGGCTCCGCCTGGCGTTGGAGCCCTGCGCACCGCAGGCTCCCAAAGACAGCGGCGGGCGCGCCCCGGAACCGAGCGTAGTAATGCTCCTCGTTCTGGTCCGGCGCGCGCTCCGGCCGTAAAACCCCCAACTTCTTTAGT
			11238	Lanzen_2016_CCBC	ITS1F/ITS2	0.0767043	42.6369	Europe	soil	95944	0	95944	grassland	1.6	1282	4.7	2012	1	CBS_145098_type	CAGGACTCGCAAGACTCCCGTAAACCACTGTGAACTTACCTACAACCCGTTGCCTCGGCGGGGGGCGCCCGCCGCCCGCCGCCGACGGCCCCTAAACTCTTGTCTCACGCGTTGGCATCTCCGAGCAATATTATAAACGAGTTA	TCAACCCTCAGGCTCCGCCTGGCGTTGGAGCCCTGCGCACCGCAGGCTCCCAAAGACAGCGGCGGGCGCGCCCCGGAACCGAGCGCAGTAATGCTCCTCGTTCTGGTCCGGCGCGCGCTCCGGCCGTAAAACCCCCAACTTCTTTAGTGG
			12494	George_2019_9BEA	ITS5/5.8S_fungi	-3.08327	51.5589	Europe	soil	297978	0	297978	grassland	10.1	1192	3.84	2013 to 2014	18
			13086	Lanzen_2016_CCBC	ITS1F/ITS2	0.0788999	42.6369	Europe	soil	67508	0	67508	grassland	1.6	1282	7.4	2012	4
			22580	Boeraeve_2018_B175	ITS1F/ITS2	4.95	50.88	Europe	root	9018	0	9018	forest	10.3	800	NA_	2015	1
			81	Boeraeve_2018_17A7	ITS1F/ITS2	4.005	50.86	Europe	root	207266	0	207266	forest	10.6	774	6.929	2016	10
			280	Boeraeve_2018_B175	ITS1F/ITS2	4.95	50.88	Europe	root	103003	0	103003	forest	10.3	800	NA_	2015	4
			553	George_2019_9BEA	ITS5/5.8S_fungi	-2.79637	51.6511	Europe	soil	48657	0	48657	shrubland	9.4	1068	4.73	2013 to 2014	1
			708	Boeraeve_2018_B175	ITS1F/ITS2	4.95	50.88	Europe	root	159936	0	159936	forest	10.3	800	NA_	2015	1
			1003	George_2019_9BEA	ITS5/5.8S_fungi	-3.72543	53.2595	Europe	soil	204885	0	204885	grassland	8.6	1214	5.2	2013 to 2014	1
			1005	George_2019_9BEA	ITS5/5.8S_fungi	-3.10972	52.6375	Europe	soil	241549	0	241549	grassland	9.1	1218	5.2	2013 to 2014	5
			1057	George_2019_9BEA	ITS5/5.8S_fungi	-3.08972	51.8286	Europe	soil	166287	0	166287	grassland	10	838	4.73	2013 to 2014	1
			1130	Boeraeve_2018_17A7	ITS1F/ITS2	2.774	50.771	Europe	root	146505	0	146505	forest	10.5	758	5.834	2016	2
			1142	George_2019_9BEA	ITS5/5.8S_fungi	-2.8376	52.9999	Europe	soil	233229	0	233229	grassland	10	777	5.2	2013 to 2014	65
			1196	Boeraeve_2018_17A7	ITS1F/ITS2	4.622	50.772	Europe	root	92284	0	92284	forest	10.3	742	4.763	2016	29
			1339	Bissett_AAAA_2016	ITS1F/ITS4	149.008	-35.881	Australia	soil	144467	8520	152987	grassland	9.6	637	5.8	2014	85
			1440	Bissett_AAAA_2016	ITS1F/ITS4	147.491	-42.0154	Australia	soil	191166	25526	216692	grassland	12.2	494	5.6	2014	2
			1462	George_2019_9BEA	ITS5/5.8S_fungi	-2.79637	51.6511	Europe	soil	142105	0	142105	grassland	9.4	1068	5.2	2013 to 2014	11
			1539	Bissett_AAAA_2016	ITS1F/ITS4	149.008	-35.881	Australia	soil	169887	12897	182784	grassland	9.6	637	5.7	2014	559
			1607	Bissett_AAAA_2016	ITS1F/ITS4	150.265	-33.6598	Australia	soil	217081	10545	227626	cropland	11.4	1178	6	2014	3
			1763	Boeraeve_2018_B175	ITS1F/ITS2	4.95	50.88	Europe	root	82845	0	82845	forest	10.3	800	NA_	2015	4
			2021	Boeraeve_2018_17A7	ITS1F/ITS2	4.114	50.869	Europe	root	288563	0	288563	forest	10.5	798	4.672	2016	2
			2022	Boeraeve_2018_17A7	ITS1F/ITS2	4.612	50.874	Europe	root	81175	0	81175	forest	10.2	828	5.101	2016	24
			2091	George_2019_9BEA	ITS5/5.8S_fungi	-2.79795	51.741	Europe	soil	332901	0	332901	grassland	10	1002	4.31	2013 to 2014	21
			2141	Bissett_AAAA_2016	ITS1F/ITS4	149.008	-35.881	Australia	soil	127408	9000	136408	grassland	9.6	637	5.7	2014	23
			2289	Boeraeve_2018_17A7	ITS1F/ITS2	2.787	50.866	Europe	root	323105	0	323105	forest	10.7	718	4.608	2016	90
			2346	Boeraeve_2018_17A7	ITS1F/ITS2	4.582	51.079	Europe	root	22896	0	22896	forest	10.5	811	4.573	2016	1
			2822	George_2019_9BEA	ITS5/5.8S_fungi	-3.51289	51.4642	Europe	soil	126820	0	126820	forest	10.4	1177	4.31	2013 to 2014	6
			2981	Bissett_AAAA_2016	ITS1F/ITS4	149.01	-35.8769	Australia	soil	95950	33117	129067	woodland	9.6	665	5.4	2014	2
			3092	Bissett_AAAA_2016	ITS1F/ITS4	149.008	-35.881	Australia	soil	112181	6890	119071	grassland	9.6	637	6.1	2014	30
			3641	Boeraeve_2018_17A7	ITS1F/ITS2	2.76	50.787	Europe	root	103731	0	103731	forest	10.2	794	5.539	2016	54
			4255	George_2019_9BEA	ITS5/5.8S_fungi	-4.45382	52.8871	Europe	soil	192343	0	192343	grassland	10.4	972	4.31	2013 to 2014	76
			4601	George_2019_9BEA	ITS5/5.8S_fungi	-3.1166	52.9072	Europe	soil	206888	0	206888	forest	8.2	961	4.73	2013 to 2014	25
			4856	Boeraeve_2018_B175	ITS1F/ITS2	4.95	50.88	Europe	root	30321	0	30321	forest	10.3	800	NA_	2015	2
			5118	Boeraeve_2018_B175	ITS1F/ITS2	4.95	50.88	Europe	root	130667	0	130667	forest	10.3	800	NA_	2015	2
			5174	George_2019_9BEA	ITS5/5.8S_fungi	-3.37168	51.5559	Europe	soil	115053	0	115053	grassland	10.1	1214	4.73	2013 to 2014	34
			5192	Glynou_2018_445A	ITS1F/ITS4	7.22	50.37	Europe	root	52353	0	52353	woodland	8	715	6.03	2013	1
			5245	Boeraeve_2018_B175	ITS1F/ITS2	4.95	50.88	Europe	root	156023	0	156023	forest	10.3	800	NA_	2015	2
			5307	George_2019_9BEA	ITS5/5.8S_fungi	-3.54341	52.363	Europe	soil	88979	0	88979	grassland	7.7	1963	4.73	2013 to 2014	1
			6175	George_2019_9BEA	ITS5/5.8S_fungi	-2.811	52.9147	Europe	soil	91806	0	91806	shrubland	9.7	758	4.73	2013 to 2014	1
			6416	Boeraeve_2018_B175	ITS1F/ITS2	4.95	50.88	Europe	root	98068	0	98068	forest	10.3	800	NA_	2015	11
			6444	Boeraeve_2018_17A7	ITS1F/ITS2	2.76	50.787	Europe	root	171752	0	171752	forest	10.2	794	5.539	2016	5
			6660	Bissett_AAAA_2016	ITS1F/ITS4	149.008	-35.881	Australia	soil	115697	14865	130562	grassland	9.6	637	5.7	2014	8
			7039	Boeraeve_2018_17A7	ITS1F/ITS2	4.564	51.069	Europe	root	77622	0	77622	forest	10.6	814	4.198	2016	1
			7343	Boeraeve_2018_B175	ITS1F/ITS2	4.95	50.88	Europe	root	72816	0	72816	forest	10.3	800	NA_	2015	360
			7414	George_2019_9BEA	ITS5/5.8S_fungi	-2.80017	51.5658	Europe	soil	256582	0	256582	grassland	10.6	941	5.2	2013 to 2014	2
			7615	Boeraeve_2018_B175	ITS1F/ITS2	4.95	50.88	Europe	root	132409	0	132409	forest	10.3	800	NA_	2015	1
			7781	Boeraeve_2018_17A7	ITS1F/ITS2	2.787	50.866	Europe	root	75393	0	75393	forest	10.7	718	4.608	2016	54
			7821	George_2019_9BEA	ITS5/5.8S_fungi	-3.08541	51.6488	Europe	soil	256995	0	256995	shrubland	8.8	1395	5.2	2013 to 2014	3
			7899	Boeraeve_2018_B175	ITS1F/ITS2	4.95	50.88	Europe	root	67489	0	67489	forest	10.3	800	NA_	2015	1
			8029	Boeraeve_2018_B175	ITS1F/ITS2	4.95	50.88	Europe	root	17177	0	17177	forest	10.3	800	NA_	2015	1
			8207	George_2019_9BEA	ITS5/5.8S_fungi	-2.80017	51.5658	Europe	soil	78221	0	78221	grassland	10.6	941	4.73	2013 to 2014	1
			8230	George_2019_9BEA	ITS5/5.8S_fungi	-3.51289	51.4642	Europe	soil	102978	0	102978	grassland	10.4	1177	4.31	2013 to 2014	63
			8874	Boeraeve_2018_B175	ITS1F/ITS2	4.95	50.88	Europe	root	136389	0	136389	forest	10.3	800	NA_	2015	8
			9086	Boeraeve_2018_B175	ITS1F/ITS2	4.95	50.88	Europe	root	99843	0	99843	forest	10.3	800	NA_	2015	1
			9088	George_2019_9BEA	ITS5/5.8S_fungi	-3.98373	52.3564	Europe	soil	105599	0	105599	cropland	10.1	1112	4.73	2013 to 2014	1
			9426	Boeraeve_2018_B175	ITS1F/ITS2	4.95	50.88	Europe	root	62266	0	62266	forest	10.3	800	NA_	2015	5
			9429	George_2019_9BEA	ITS5/5.8S_fungi	-4.33989	53.4196	Europe	soil	129043	0	129043	grassland	10.3	914	4.73	2013 to 2014	5
			10157	George_2019_9BEA	ITS5/5.8S_fungi	-3.57559	53.2616	Europe	soil	327244	0	327244	shrubland	9.5	890	5.2	2013 to 2014	2
			10442	George_2019_9BEA	ITS5/5.8S_fungi	-2.79637	51.6511	Europe	soil	78686	0	78686	forest	9.4	1068	4.73	2013 to 2014	1
			10563	George_2019_9BEA	ITS5/5.8S_fungi	-3.1166	52.9072	Europe	soil	149007	0	149007	grassland	8.2	961	4.73	2013 to 2014	1
			10633	George_2019_9BEA	ITS5/5.8S_fungi	-4.96251	51.6164	Europe	soil	45326	0	45326	shrubland	10.7	1127	5.2	2013 to 2014	3
			10872	George_2019_9BEA	ITS5/5.8S_fungi	-3.26004	52.7259	Europe	soil	106676	0	106676	grassland	9	1256	4.73	2013 to 2014	2
			11171	Boeraeve_2018_B175	ITS1F/ITS2	4.95	50.88	Europe	root	66991	0	66991	forest	10.3	800	NA_	2015	1
			11708	George_2019_9BEA	ITS5/5.8S_fungi	-4.53972	51.8062	Europe	soil	88731	0	88731	grassland	10.6	1020	3.57	2013 to 2014	1
			11767	George_2019_9BEA	ITS5/5.8S_fungi	-3.95995	51.8173	Europe	soil	292756	0	292756	forest	9.5	1685	4.73	2013 to 2014	23
			12210	George_2019_9BEA	ITS5/5.8S_fungi	-2.811	52.9147	Europe	soil	208551	0	208551	grassland	9.7	758	5.2	2013 to 2014	62
			12377	Boeraeve_2018_B175	ITS1F/ITS2	4.95	50.88	Europe	root	36270	0	36270	forest	10.3	800	NA_	2015	3
			13135	George_2019_9BEA	ITS5/5.8S_fungi	-2.79637	51.6511	Europe	soil	201217	0	201217	grassland	9.4	1068	4.73	2013 to 2014	11
			13339	Boeraeve_2018_B175	ITS1F/ITS2	4.95	50.88	Europe	root	17731	0	17731	forest	10.3	800	NA_	2015	4
			13573	George_2019_9BEA	ITS5/5.8S_fungi	-4.25437	51.9019	Europe	soil	210247	0	210247	grassland	9.7	1552	5.2	2013 to 2014	34
			14284	Boeraeve_2018_B175	ITS1F/ITS2	4.95	50.88	Europe	root	54436	0	54436	forest	10.3	800	NA_	2015	1
			14800	George_2019_9BEA	ITS5/5.8S_fungi	-3.72543	53.2595	Europe	soil	215591	0	215591	grassland	8.6	1214	4.73	2013 to 2014	54
			14948	George_2019_9BEA	ITS5/5.8S_fungi	-4.26798	52.1714	Europe	soil	95955	0	95955	grassland	9.4	1157	4.73	2013 to 2014	12
			15184	George_2019_9BEA	ITS5/5.8S_fungi	-4.33989	53.4196	Europe	soil	278810	0	278810	grassland	10.3	914	4.73	2013 to 2014	24
			18019	George_2019_9BEA	ITS5/5.8S_fungi	-4.98616	51.9756	Europe	soil	229262	0	229262	cropland	10.1	1170	5.2	2013 to 2014	2
			18082	George_2019_9BEA	ITS5/5.8S_fungi	-4.96251	51.6164	Europe	soil	52431	0	52431	grassland	10.7	1127	5.2	2013 to 2014	1
			22580	Boeraeve_2018_B175	ITS1F/ITS2	4.95	50.88	Europe	root	9018	0	9018	forest	10.3	800	NA_	2015	26
		ITS2	1099	Wicaksono_2017_3B9E	fITS7/ITS4	-65.4541	-24.1206	South America	soil	0	526218	526218	forest	15	845	5.75	2011 to 2013	10
			2464	Wicaksono_2017_3B9E	fITS7/ITS4	-64.7293	-22.399	South America	soil	0	86038	86038	forest	16	775	5.43	2011 to 2013	1
			2588	Retter_2019_30F9	ITS3-Mix1 to 2/ITS4-cwmix1 + ITS4-cwmix2	11.9304	57.6214	Europe	soil	0	242514	242514	grassland	8	801	7.4	2017	13
			2694	Wicaksono_2017_3B9E	fITS7/ITS4	-64.7257	-22.3833	South America	soil	0	137488	137488	forest	16.2	717	4.77	2011 to 2013	1
			3013	Wicaksono_2017_3B9E	fITS7/ITS4	-65.9147	-27.3226	South America	soil	0	156833	156833	forest	16.7	753	6.24	2011 to 2013	1
			4194	Detheridge_2020_Z	ITS3ngs1 to 5 + ITS3ngs10/ITS4ngs	-5.73558	-15.9875	Africa	soil	0	21675	21675	woodland	18.2	924	6.87	2018	8
			5469	Ramirez_2019_D0B2	fITS9/ITS4	19.5275	42.4978	Europe	soil	0	11310	11310	grassland	6.4	2438	6.79	2014	1
			6011	Bayranvand_2020_FT	ITS3/ITS4	52.115	36.3989	Asia	soil	0	107131	107131	forest	16.5	833	6.45	2018	6
			9593	Detheridge_2020_Z	ITS3ngs1 to 5 + ITS3ngs10/ITS4ngs	-5.73565	-15.9875	Africa	soil	0	13549	13549	woodland	18.2	924	6.87	2018	2
			9594	Detheridge_2020_Z	ITS3ngs1 to 5 + ITS3ngs10/ITS4ngs	-5.73565	-15.9875	Africa	soil	0	15854	15854	woodland	18.2	924	6.87	2018	1
			9596	Detheridge_2020_Z	ITS3ngs1 to 5 + ITS3ngs10/ITS4ngs	-5.73563	-15.9875	Africa	soil	0	18781	18781	woodland	18.2	924	6.87	2018	1
			14675	Ramirez_2019_D0B2	fITS9/ITS4	13.8636	45.6503	Europe	soil	0	18362	18362	grassland	11.6	1386	7.36	2014	1
			15827	Detheridge_2020_Z	ITS3ngs1 to 5 + ITS3ngs10/ITS4ngs	-5.73558	-15.9875	Africa	soil	0	13673	13673	woodland	18.2	924	6.87	2018	10
			22528	Ramirez_2019_D0B2	fITS9/ITS4	8.59462	50.3098	Europe	root	0	2411	2411	grassland	8.7	821	6.56	2014	1
			24057	Ramirez_2019_D0B2	fITS9/ITS4	13.2436	48.3072	Europe	soil	0	2591	2591	grassland	10	817	7.67	2014	1
			31	Degrune_2019_E0AE	ITS3ngs mix/ITS4ngs	3.48917	50.5939	Europe	soil	0	107428	107428	cropland	10.6	763	6.3	2015	2
			179	Wicaksono_2017_3B9E	fITS7/ITS4	-65.9513	-27.3309	South America	soil	0	537469	537469	forest	14.6	714	5.26	2011 to 2013	1
			1080	Retter_2019_30F9	ITS3-Mix1 to 2/ITS4-cwmix1 + ITS4-cwmix2	11.9304	57.6214	Europe	soil	0	197599	197599	grassland	8	801	6.67	2017	101
			1827	Retter_2019_30F9	ITS3-Mix1 to 2/ITS4-cwmix1 + ITS4-cwmix2	11.9304	57.6214	Europe	soil	0	203984	203984	grassland	8	801	5.3	2017	7
			1897	Degrune_2019_E0AE	ITS3ngs mix/ITS4ngs	3.48917	50.5939	Europe	soil	0	90653	90653	cropland	10.6	763	7.2	2015	5
			2588	Retter_2019_30F9	ITS3-Mix1 to 2/ITS4-cwmix1 + ITS4-cwmix2	11.9304	57.6214	Europe	soil	0	242514	242514	grassland	8	801	7.4	2017	5
			2798	Retter_2019_30F9	ITS3-Mix1 to 2/ITS4-cwmix1 + ITS4-cwmix2	11.9304	57.6214	Europe	soil	0	210391	210391	grassland	8	801	6.13	2017	1
			3144	Retter_2019_30F9	ITS3-Mix1 to 2/ITS4-cwmix1 + ITS4-cwmix2	11.9304	57.6214	Europe	soil	0	194581	194581	grassland	8	801	5.97	2017	75
			4400	Degrune_2019_E0AE	ITS3ngs mix/ITS4ngs	3.48917	50.5939	Europe	soil	0	66462	66462	cropland	10.6	763	7.2	2015	2
			4456	Degrune_2019_E0AE	ITS3ngs mix/ITS4ngs	3.48917	50.5939	Europe	soil	0	75218	75218	cropland	10.6	763	6.4	2015	87
			6882	Geml_2014_2936	ITS1F/ITS4	3.86161	51.8108	Europe	soil	47	16651	16698	woodland	10.5	800	6.73	2010	4
			7347	Ramirez_2019_D0B2	fITS9/ITS4	19.3114	42.6969	Europe	root	0	15062	15062	grassland	5.9	2506	8.6	2014	1
			12102	Ramirez_2019_D0B2	fITS9/ITS4	5.69861	51.9353	Europe	root	0	16056	16056	grassland	10.2	795	7.27	2014	10
			15008	Ramirez_2019_D0B2	fITS9/ITS4	5.73583	52.1003	Europe	root	0	5492	5492	grassland	10	792	6.13	2014	2
			15423	Mirmajlessi_2018_765D	ITS1F/ITS2	26.8	58.4	Europe	soil	0	15588	15588	cropland	5.6	651	6.35	2015	121
			17661	Ramirez_2019_D0B2	fITS9/ITS4	8.70753	50.1108	Europe	root	0	11492	11492	grassland	10.5	669	8.08	2014	1
			19717	Ramirez_2019_D0B2	fITS9/ITS4	5.84556	52.0033	Europe	root	0	10239	10239	grassland	9.9	857	7.15	2014	5
			26335	Ramirez_2019_D0B2	fITS9/ITS4	5.91222	52.1917	Europe	root	0	5894	5894	grassland	9.8	782	6.84	2014	5
			Abundance				Geography							sample type									Biome												Mean annual temperature (°C)	Mean annual precipitation (mm)
	Species	SH	number of samples	number of studies	Total reads	Relative reads frequency	North America	South America	Europe	Africa	Asia	Australia	Antartica	soil	rhizosphere soil	litter	litter+humus	deadwood	lichen	shoot	root	water	forest	woodland	shrubland	grassland	cropland	desert	tundra	mangrove	anthropogenic terrestrial	marine	freshwater	polar desert	MAT (avg)	MAP (Avg)	pH (AVG)	pH (Stdev)
	Codinaea_paniculata		111	13	2498	0.0176616	0	5	92	5	1	8	0	71	0	0	0	0	0	0	40	0	42	8	5	48	8	0	0	0	0	0	0	0	9.58947	881.263	4.12997	2.27168
% (if applicable)	Codinaea_paniculata		111	13	2498	0.0176616	0	4.5045	82.8829	4.5045	0.900901	7.20721	0	63.964	0	0	0	0	0	0	36.036	0	37.8378	7.20721	4.5045	43.2432	7.20721	0	0	0	0	0	0	0	9.58947	881.263	4.12997	2.27168
ITS1
ITs2

[truncated: 24 more sheets: Codinaea phasma, Codinaea siamensis, Codinaea terminalis, Codinaea vermispora, Codinaeella filamentosa, Codinaeella lambertiae, Codinaeela lutea, Codinaeella mimusopis, Ca. minuta ITS2 CBS 298.61, Ca. minuta ITS1 CBS 298.61, Ca. minuta ITS1 ATCC 20960, Codinaeella parvilobata, Codinaeella pini, Codinaeella yunnanensis, Stilbochaeta_aquatica, Stilbochaeta brevisetula, Stilbochaeta cangshanensis, Stilbochaeta malaysiana, Stilbochaeta novae-guineensis, Stilbochaeta ramulosetula …]
